# Supplementary material for: Overexpression of the Small RNA PA0805.1 in Pseudomonas aeruginosa Modulates the Expression of a Large Set of Genes and Proteins, Resulting in Altered Motility, Cytotoxicity, and Tobramycin Resistance
Source: mSystems. 2020 May 19;5(3):e00204-20. doi: 10.1128/mSystems.00204-20 (PMC7253367; doi:10.1128/mSystems.00204-20)
Supplement: TABLE S2 [file mSystems.00204-20-st002.xlsx]

## Sheet: p<0.05
Table S2. Transcripts and proteins with differential abundance in PA0805.1 vs. EV by RNA-Seq and proteomics.
Locus.Tag				Name	Product.Name				RNA Seq									Proteomics
	Start	End	Strand			Synonyms	Accession	gene	baseMean	log2FoldChange	lfcSE	stat	pvalue	FC	padj	Locus	SWPROT	FC	D1	p
PA0001				dnaA	chromosomal replication initiator protein DnaA											PA0001	Q9I7C5	1.09842	0.0599256	0.0106271
PA0005	7018	7791	-	lptA	lysophosphatidic acid acyltransferase, LptA	plsC	NP_064725.1	PA0005	357.539	-0.14342	0.100473	-1.42744	0.153452			PA0005	Q9I7C1	1.1728	0.101753	0.00202672
PA0007	8671	10377	+		hypothetical protein		NP_064727.1	PA0007	1276.96	0.950292	0.11635	8.16751	3.1483e-16	1.93226	1.52825e-14	PA0007	Q9I7B9	1.18461	0.108148	0.00730698
PA0011	14235	15122	+	htrB1	acyltransferase HtrB1	2-OH-lauroyltransferase	NP_248701.1	PA0011	386.035	-0.280068	0.104592	-2.67773	0.0074124			PA0011	Q9I7B5	1.08357	0.0512384	0.00433744
PA0019	21067	21573	-	def	polypeptide deformylase		NP_248709.1	PA0019	706.64	-0.278118	0.0882995	-3.14972	0.00163429			PA0019	Q9I7A8	-1.117	-0.0706333	0.000203776
PA0020	21712	22737	+	tsaP	T4P secretin-associated protein TsaP		NP_248710.1	PA0020	1457.85	-0.977896	0.139342	-7.01795	2.25139e-12	-1.96959	6.75938e-11	PA0020	Q9I7A7	-1.35403	-0.193476	0.00103559
PA0024	25736	26653	+	hemF	coproporphyrinogen III oxidase, aerobic		NP_248714.1	PA0024	253.571	-0.385915	0.10774	-3.58192	0.000341079			PA0024	P43898	-1.10372	-0.0629977	0.00226796
PA0025	26711	27535	+	aroE	shikimate dehydrogenase		NP_248715.1	PA0025	127.264	-0.396593	0.160086	-2.47738	0.0132352			PA0025	P43904	-1.07046	-0.0434637	0.0145058
PA0038	40190	40405	+		hypothetical protein		NP_248728.1	PA0038	803.797	0.713183	0.194399	3.66866	0.000243829	1.63942	0.00107054
PA0044	58786	60159	+	exoT	exoenzyme T		NP_248734.1	PA0044	189.515	-2.02295	0.181977	-11.1165	1.04239e-28	-4.06414	1.15195e-26
PA0045	60656	61342	+		hypothetical protein		NP_248735.1	PA0045	106.568	-0.690312	0.244457	-2.82386	0.00474498	-1.61363	0.0130399	PA0045	Q9I787
PA0046	61373	61726	+		hypothetical protein		NP_248736.1	PA0046	51.7106	-0.700561	0.261672	-2.67725	0.00742289	-1.62514	0.0190299
PA0047	61879	62388	+		hypothetical protein		NP_248737.1	PA0047	21.9691	-0.960289	0.304284	-3.1559	0.00160006	-1.9457	0.00525996
PA0050	65339	65479	+		hypothetical protein		NP_248740.1	PA0050	168.284	1.4283	0.179142	7.97302	1.54839e-15	2.69129	7.0547e-14
PA0051	66303	68135	+	phzH	potential phenazine-modifying enzyme		NP_248741.1	PA0051	55.3923	1.34104	0.175652	7.63464	2.26458e-14	2.53334	9.40978e-13
PA0052	68188	68616	-		hypothetical protein		NP_248742.1	PA0052	242.626	0.963337	0.185243	5.20038	1.98877e-07	1.94981	2.20719e-06
PA0057	71730	72617	+		hypothetical protein		NP_248747.1	PA0057	23.69	0.384828	0.243833	1.57824	0.11451			PA0057	Q9I775	1.19896	0.115835	0.0065371
PA0059	73468	73923	+	osmC	osmotically inducible protein OsmC		NP_248749.1	PA0059	683.335	0.632148	0.191096	3.30801	0.000939598	1.54987	0.00337036	PA0059	Q9I773
PA0064	76416	77399	-		hypothetical protein		NP_248754.1	PA0064	63.161	0.0299796	0.166968	0.179553	0.857503			PA0064	Q9I768	1.18665	0.109248	0.00862206
PA0070	82404	83318	-	tagQ1	TagQ1		NP_248760.1	PA0070	2143.24	0.319279	0.158056	2.02003	0.0433802			PA0070	Q9I762	1.22006	0.126969	0.0219565
PA0071	83380	85092	-	tagR1	TagR1		NP_248761.1	PA0071	1696.08	0.170693	0.123023	1.38749	0.165292			PA0071	Q9I761	1.3748	0.203197	0.00181542
PA0075	90106	90834	-	pppA	PppA	tagG1	NP_248765.1	PA0075	103.569	0.438719	0.256988	1.70715	0.0877933			PA0075	Q9I757	1.45357	0.23876	0.010579
PA0076	90844	91524	-	tagF1	TagF1		NP_248766.1	PA0076	83.0904	0.642609	0.232557	2.76323	0.0057232	1.56115	0.0153466	PA0076	Q9I756
PA0077	91521	94826	-	icmF1	IcmF1	tssM1	NP_248767.1	PA0077	684.636	0.536248	0.149574	3.58518	0.000336844			PA0077	Q9I755	1.37494	0.20326	0.00047414
PA0078	95048	96397	-	tssL1	TssL1		NP_248768.1	PA0078	236.609	0.671801	0.186104	3.60981	0.000306418	1.59306	0.00130347	PA0078	Q9I754	1.31212	0.173405	0.00555977
PA0079	96404	97738	-	tssK1	TssK1		NP_248769.1	PA0079	282.778	0.662774	0.156346	4.23915	2.24368e-05	1.58312	0.000135982	PA0079	Q9I753	1.3958	0.212875	0.00312788
PA0080	97754	98218	-	tssJ1	TssJ1		NP_248770.1	PA0080	309.144	0.591613	0.103626	5.70912	1.13562e-08	1.50693	1.72469e-07
PA0082	100124	101158	+	tssA1	TssA1		NP_248772.1	PA0082	950.8	0.606058	0.133392	4.54343	5.53453e-06	1.52209	4.05449e-05	PA0082	Q9I750	1.47886	0.249771	0.00273768
PA0083	101247	101765	+	tssB1	TssB1		NP_248773.1	PA0083	918.495	0.783941	0.152181	5.15138	2.58575e-07	1.72183	2.80384e-06	PA0083	Q9I749
PA0084	101778	103274	+	tssC1	TssC1		NP_248774.1	PA0084	3369.54	0.659659	0.171235	3.85235	0.000116988	1.57971	0.00057079	PA0084	Q9I748	1.51514	0.265243	0.00468155
PA0085	103350	103838	+	hcp1	Hcp1		NP_248775.1	PA0085	2022.08	0.797582	0.175108	4.55481	5.24318e-06	1.73819	3.87936e-05	PA0085	Q9I747	2.13728	0.484856	0.000447807
PA0086	104006	104851	+	tagJ1	TagJ1	hsiE1	NP_248776.1	PA0086	309.777	0.798677	0.190661	4.189	2.80189e-05	1.73951	0.000164814	PA0086	Q9I746
PA0087	104853	105362	+	tssE1	TssE1		NP_248777.1	PA0087	123.139	0.943543	0.225615	4.1821	2.88827e-05	1.92325	0.000169319
PA0088	105359	107218	+	tssF1	TssF1		NP_248778.1	PA0088	362.999	0.664218	0.202429	3.28123	0.00103354	1.58471	0.00365278
PA0090	108221	110929	+	clpV1	ClpV1		NP_248780.1	PA0090	982.174	0.668033	0.187345	3.56579	0.000362758	1.58891	0.00150013	PA0090	Q9I742	1.54424	0.277386	0.00344364
PA0091	110976	112907	+	vgrG1	VgrG1	vgrG1a	NP_248781.1	PA0091	548.647	0.606103	0.194777	3.11179	0.0018596	1.52214	0.00597695	PA0091	Q9I741	1.23144	0.132898	0.000242553
PA0094	114611	115045	-	eagT6	EagT6		NP_248784.1	PA0094	198.698	0.277237	0.111365	2.48944	0.0127946			PA0094	Q9I738	1.37677	0.20411	0.000471391
PA0095	115299	117524	+		vgrG1b	vgr; VgrG1b	NP_248785.1	PA0095	936.693	0.651314	0.102359	6.36306	1.97769e-10	1.5706	4.3526e-09	PA0095	Q9I737
PA0096	117552	118001	+		hypothetical protein		NP_248786.1	PA0096	46.4718	1.08017	0.203618	5.30487	1.12753e-07	2.11428	1.37152e-06
PA0097	117931	119130	+		hypothetical protein		NP_248787.1	PA0097	126.4	0.707166	0.124531	5.67864	1.35773e-08	1.63259	2.02064e-07
PA0098	119127	120164	+		hypothetical protein		NP_248788.1	PA0098	40.1319	0.743208	0.194016	3.83066	0.0001278	1.67389	0.000616909
PA0099	120164	121324	+		type VI effector protein		NP_248789.1	PA0099	488.827	0.654293	0.131558	4.97341	6.57851e-07	1.57384	6.39864e-06
PA0100	121346	122266	+		hypothetical protein		NP_248790.1	PA0100	440.944	0.603672	0.115476	5.22767	1.71656e-07	1.51958	1.95095e-06	PA0100	Q9I732	1.28573	0.160439	0.000438198
PA0102	123871	124599	+		probable carbonic anhydrase		NP_248792.1	PA0102	1083.96	0.946868	0.144456	6.55473	5.57421e-11	1.92768	1.38528e-09	PA0102	Q9I730	1.18382	0.107722	0.00201453
PA0103	124810	126381	+		probable sulfate transporter		NP_248793.1	PA0103	500.493	1.32261	0.245423	5.3891	7.08114e-08	2.50118	9.03672e-07
PA0104	126518	127114	+		hypothetical protein		NP_248794	PA0104	183.365	0.988242	0.20898	4.72887	2.25771e-06	1.98377	1.87625e-05
PA0105	127378	128502	+	coxB	cytochrome c oxidase, subunit II	coII	NP_248795.1	PA0105	4693.98	0.947316	0.143714	6.59169	4.34852e-11	1.92828	1.11262e-09	PA0105	Q9I727	1.16045	0.0949934	5.79917e-05
PA0106	128512	130104	+	coxA	cytochrome c oxidase, subunit I	coI	NP_248796.1	PA0106	2251.16	0.825145	0.116348	7.09203	1.3216e-12	1.77171	4.18562e-11	PA0106	Q9I726	1.28865	0.161887	0.00645406
PA0107	130115	130669	+		conserved hypothetical protein		NP_248797.1	PA0107	642.491	0.825431	0.110539	7.46731	8.1848e-14	1.77206	3.12587e-12
PA0108	130680	131567	+	coIII	cytochrome c oxidase, subunit III		NP_248798.1	PA0108	1257.96	0.765974	0.101028	7.5818	3.40805e-14	1.70052	1.38292e-12	PA0108	Q9I724
PA0109	131583	131792	-		hypothetical protein		NP_248799.1	PA0109	106.786	0.984201	0.207408	4.74524	2.08261e-06	1.97822	1.74751e-05
PA0110	131808	132602	+		hypothetical protein		NP_248800.1	PA0110	812.832	0.705244	0.13644	5.16889	2.35482e-07	1.63042	2.58037e-06	PA0110	Q9I722	1.26877	0.151961	0.000693783
PA0112	133220	134293	+		hypothetical protein		NP_248802.1	PA0112	188.075	0.586985	0.156442	3.7521	0.000175357	1.5021	0.000803178
PA0113	134319	135233	+		probable cytochrome c oxidase assembly factor		NP_248803.1	PA0113	271.705	0.738914	0.135165	5.46674	4.58391e-08	1.66892	6.05822e-07
PA0114	135259	135894	+	senC	SenC		NP_248804.1	PA0114	523.145	0.436109	0.129263	3.37381	0.000741354			PA0114	Q9I718	1.15944	0.094437	0.0123153
PA0118	138001	138588	+		hypothetical protein		NP_248808.1	PA0118	98.7897	0.313087	0.147118	2.12813	0.033326			PA0118	Q9I714	1.20422	0.118628	0.041846
PA0122	141917	142327	+	rahU	rahU		NP_248812.1	PA0122	16620.2	1.2017	0.214595	5.59988	2.14497e-08	2.30011	3.03569e-07	PA0122	Q9I710	2.04118	0.455487	0.0142549
PA0127	144969	145469	+		hypothetical protein		NP_248817.1	PA0127	97.6333	0.7107	0.15372	4.62333	3.7763e-06	1.6366	2.92748e-05	PA0127	Q9I705	1.37176	0.201782	0.0154523
PA0132	149425	150771	-	bauA	Beta-alanine:pyruvate transaminase	oapT	NP_248822.1	PA0132	40.6943	0.661833	0.199642	3.31509	0.00091613	1.58209	0.00329756	PA0132	Q9I700
PA0134	151936	153306	-		probable guanine deaminase	gda2	NP_248824.1	PA0134	154.053	0.638431	0.15871	4.02262	5.75536e-05	1.55664	0.000309455
PA0136	154417	155988	+		probable ATP-binding component of ABC transporter		NP_248826.1	PA0136	345.956	1.167	0.384165	3.03777	0.00238339	2.24545	0.00735114	PA0136	Q9I6Z6
PA0137	155988	157085	+		probable permease of ABC transporter		NP_248827.1	PA0137	335.95	0.997	0.400553	2.48906	0.0128082	1.99585	0.0297521
PA0138	157108	158034	+		probable permease of ABC transporter		NP_248828.1	PA0138	159.877	0.967639	0.303711	3.18605	0.0014423	1.95564	0.00480211
PA0143	163363	164415	+	nuh	purine nucleosidase Nuh		NP_248833.2	PA0143	457.07	-0.095895	0.0976905	-0.98162	0.326287			PA0143	Q9I6Y9	-1.20297	-0.117965	0.000982744
PA0144	164443	165069	-		hypothetical protein		NP_248834.1	PA0144	146.028	0.371071	0.257124	1.44316	0.148975			PA0144	Q9I6Y8	-1.51915	-0.266932	0.0259723
PA0145	165219	165737	-		hypothetical protein		NP_248835.1	PA0145	41.8847	0.918007	0.2087	4.39868	1.08909e-05	1.8895	7.22855e-05
PA0147	167146	168108	+		probable oxidoreductase		NP_248837.1	PA0147	410.674	0.746754	0.310112	2.40802	0.0160395	1.67801	0.0360489	PA0147	Q9I6Y5
PA0150	169903	170898	+		anti-sigma factor		NP_248840.1	PA0150	14.135	-0.771605	0.308471	-2.50138	0.0123709	-1.70717	0.0290461
PA0153	174773	175492	+	pcaH	protocatechuate 3,4-dioxygenase, beta subunit		NP_248843.1	PA0153	68.1027	1.28642	0.200606	6.41267	1.42992e-10	2.43922	3.30088e-09
PA0154	175503	176108	+	pcaG	protocatechuate 3,4-dioxygenase, alpha subunit		NP_248844.1	PA0154	19.7766	1.28978	0.262566	4.91222	9.00497e-07	2.44491	8.42735e-06	PA0154	Q9I6X8	2.03902	0.454813	8.05572e-06
PA0156	177307	178458	+	triA	Resistance-Nodulation-Cell Division (RND) triclosan efflux membrane fusion protein, TriA	triA	NP_248846.1	PA0156	238.356	0.214993	0.120838	1.77919	0.0752089			PA0156	Q9I6X6	1.49397	0.256264	0.0266539
PA0158	179522	182569	+	triC	Resistance-Nodulation-Cell Division (RND) triclosan efflux transporter, TriC	triC	NP_248848.1	PA0158	634.002	-0.0629765	0.087255	-0.721752	0.470447			PA0158	Q9I6X4	1.1635	0.0966661	0.000243847
PA0166	190198	191604	+		probable transporter		NP_248856.1	PA0166	134.139	1.23083	0.447825	2.74847	0.00598741	2.34703	0.0159154
PA0171	194206	194748	-		hypothetical protein		NP_248861.1	PA0171	25.7716	0.831089	0.232616	3.5728	0.000353182	1.77903	0.00146872
PA0173	197011	198060	-		probable methylesterase		NP_248863.1	PA0173	130.341	0.721482	0.192889	3.74039	0.000183735	1.64887	0.000834194	PA0173	Q9I6V9
PA0174	198080	198682	-		conserved hypothetical protein		NP_248864.1	PA0174	86.9674	0.709562	0.181192	3.91607	9.0003e-05	1.63531	0.000454743	PA0174	Q9I6V8	1.24377	0.139258	0.0162804
PA0175	198688	199530	-		probable chemotaxis protein methyltransferase	cheR2	NP_248865.1	PA0175	624.035	0.952133	0.203424	4.68053	2.86132e-06	1.93473	2.28641e-05	PA0175	Q9I6V7
PA0176	199600	201639	-	aer2	aerotaxis transducer Aer2		NP_248866.1	PA0176	3314.13	0.934678	0.205679	4.54434	5.51064e-06	1.91146	4.0427e-05	PA0176	Q9I6V6
PA0177	201675	202160	-		probable purine-binding chemotaxis protein		NP_248867.1	PA0177	784.317	0.82268	0.204631	4.02031	5.81217e-05	1.76869	0.000311864	PA0177	Q9I6V5	1.23845	0.136521	0.0141032
PA0178	202147	204066	-		probable two-component sensor		NP_248868.1	PA0178	1787.81	0.87104	0.177431	4.90917	9.14623e-07	1.82898	8.54415e-06	PA0178	Q9I6V4
PA0179	204094	204459	-		probable two-component response regulator		NP_248869.1	PA0179	1801.83	1.01305	0.194099	5.21921	1.79686e-07	2.01817	2.01574e-06	PA0179	Q9I6V3
PA0180	204657	205829	-	cttP	chemotactic transducer for trichloroethylene [positive chemotaxis], CttP	mcpA	NP_248870.1	PA0180	725.18	1.18009	0.165412	7.13425	9.73184e-13	2.26591	3.17907e-11	PA0180	Q9I6V2	1.27409	0.154632	0.0148323
PA0187	213819	214634	+		hypothetical protein		NP_248877.1	PA0187	192.727	2.35637	0.469665	5.01712	5.24513e-07	5.12079	5.21901e-06
PA0188	214631	215512	+		hypothetical protein		NP_248878.1	PA0188	61.7736	2.14991	0.40045	5.36872	7.92963e-08	4.43799	9.97252e-07
PA0196	225603	227039	+	pntB	pyridine nucleotide transhydrogenase, beta subunit		NP_248887.1	PA0196	189.558	0.418965	0.127593	3.28361	0.00102488			PA0196	Q9I6T9	1.07896	0.0485114	0.0264902
PA0200	229526	229738	-		hypothetical protein		NP_248891.1	PA0200	125.973	1.10342	0.279933	3.94174	8.08941e-05	2.14863	0.000415592
PA0222	251777	252835	+		hypothetical protein		NP_248913.1	PA0222	25.1812	-0.741825	0.248649	-2.98342	0.00285049	-1.67229	0.00854832
PA0223	252913	253794	-		probable dihydrodipicolinate synthetase		NP_248914.1	PA0223	37.5857	0.929892	0.224287	4.14599	3.38341e-05	1.90513	0.000194397
PA0224	253854	254636	-		probable aldolase		NP_248915.1	PA0224	22.9111	1.41698	0.262113	5.40598	6.4456e-08	2.67026	8.32797e-07
PA0226	255481	256332	+		probable CoA transferase, subunit A		NP_248917.1	PA0226	155.764	1.71405	0.220201	7.78403	7.02507e-15	3.2808	3.04068e-13	PA0226	Q9I6R2	1.42859	0.227695	0.000565449
PA0227	256329	257111	+		probable CoA transferase, subunit B	pcaJ	NP_248918.1	PA0227	129.793	1.88436	0.194114	9.70748	2.80189e-22	3.69189	2.205e-20	PA0227	Q9I6R1
PA0228	257108	258313	+	pcaF	beta-ketoadipyl CoA thiolase PcaF		NP_248919.1	PA0228	225.422	1.65924	0.18625	8.90865	5.16599e-19	3.15849	2.98135e-17	PA0228	Q9I6R0	1.25929	0.147174	0.00848102
PA0229	258463	259761	+	pcaT	dicarboxylic acid transporter PcaT	kgtP	NP_248920.1	PA0229	130.778	1.1412	0.233091	4.89596	9.78289e-07	2.20565	9.08986e-06
PA0230	259784	261163	+	pcaB	3-carboxy-cis,cis-muconate cycloisomerase		NP_248921.1	PA0230	108.546	0.741853	0.150184	4.93962	7.82749e-07	1.67232	7.47352e-06	PA0230	Q9I6Q8
PA0232	261981	262382	+	pcaC	gamma-carboxymuconolactone decarboxylase		NP_248923.1	PA0232	157.328	0.585642	0.195236	2.99966	0.0027028	1.50071	0.00819038	PA0232	Q9I6Q6
PA0237	267638	268681	+		probable oxidoreductase		NP_248928.1	PA0237	13.4491	1.18182	0.323089	3.65787	0.000254316	2.26863	0.00111188
PA0238	268704	269519	+		hypothetical protein		NP_248929.1	PA0238	10.3617	1.12786	0.371629	3.0349	0.00240615	2.18534	0.00740816
PA0240	270573	271838	-		probable porin	opdF	NP_248931.1	PA0240	37.5744	0.939594	0.370147	2.53843	0.011135	1.91799	0.026726
PA0241	271904	273229	-		probable major facilitator superfamily (MFS) transporter		NP_248932.1	PA0241	55.8214	2.16356	0.213498	10.1339	3.90911e-24	4.4802	3.50067e-22
PA0242	273775	275679	+		hypothetical protein		NP_248933.1	PA0242	117.396	2.28717	0.256689	8.91029	5.0899e-19	4.88099	2.97044e-17	PA0242	Q9I6P6	1.22238	0.12818	0.00455082
PA0244	276480	277334	-		hypothetical protein		NP_248935.1	PA0244	47.5607	2.67319	0.269139	9.93237	3.01015e-23	6.37839	2.52173e-21
PA0245	277331	277777	-	aroQ2	3-dehydroquinate dehydratase	aroD2	NP_248936.1	PA0245	63.5787	1.75438	0.245839	7.13628	9.58881e-13	3.37381	3.15217e-11
PA0247	279574	280758	-	pobA	p-hydroxybenzoate hydroxylase		NP_248938.1	PA0247	21.6674	0.661994	0.260065	2.5455	0.0109122	1.58227	0.026252
PA0254	284714	286204	-	hudA	HudA	ubiD	NP_248945.1	PA0254	62.3326	0.591938	0.160695	3.68361	0.000229953	1.50727	0.00101649
PA0259	289562	291004	-	tla3	type 6 lipase adaptor, Tla3		NP_248950.1	PA0259	358.551	0.0653444	0.0904722	0.72226	0.470135			PA0259	Q9I6N0	1.57108	0.288386	0.000475385
PA0265	299522	300973	+	davD	glutaric semialdehyde dehydrogenase	gabD	NP_248956.1	PA0265	865.415	-0.11572	0.0742519	-1.55848	0.11912			PA0265	Q9I6M5	-1.13441	-0.0805082	0.0492314
PA0268	304177	305598	-		probable transcriptional regulator		NP_248959.1	PA0268	41.2921	0.602317	0.179776	3.35037	0.000807029	1.51815	0.00296653
PA0274	309255	310025	-		hypothetical protein		NP_248965.1	PA0274	21.9372	-0.585612	0.232457	-2.51922	0.0117614	-1.50068	0.0279199
PA0277	311451	312209	-		conserved hypothetical protein		NP_248968.1	PA0277	92.4649	-0.0551333	0.248218	-0.222116	0.824223			PA0277	Q9I6L3	1.22248	0.128236	0.00852287
PA0281	314931	315800	-	cysW	sulfate transport protein CysW		NP_248972.1	PA0281	79.24	-0.719108	0.208615	-3.44706	0.000566718	-1.64616	0.00219995
PA0282	315811	316629	-	cysT	sulfate transport protein CysT		NP_248973.1	PA0282	79.1189	-0.668434	0.197292	-3.38804	0.000703943	-1.58935	0.00263231	PA0282	Q9I6K8
PA0283	316791	317789	-	sbp	sulfate-binding protein precursor		NP_248974.1	PA0283	273.216	-0.662483	0.13776	-4.80895	1.51723e-06	-1.5828	1.32223e-05	PA0283	Q9I6K7
PA0292	328801	329907	-	aguA	agmatine deiminase		NP_248983.1	PA0292	355.331	0.576161	0.0909625	6.33406	2.38799e-10			PA0292	Q9I6J9	1.17764	0.104382	0.00650409
PA0293	329993	330871	-	aguB	N-carbamoylputrescine amidohydrolase		NP_248984.1	PA0293	93.717	1.96872	0.166581	11.8184	3.13751e-32	3.9142	4.07406e-30	PA0293	Q9I6J8	1.83365	0.387045	8.04457e-06
PA0295	331762	332823	-		probable periplasmic polyamine binding protein		NP_248986.1	PA0295	139.185	-1.0899	0.135884	-8.02083	1.05029e-15	-2.1286	4.82763e-14
PA0299	336951	338321	+	spuC	Polyamine:pyruvate transaminase		NP_248990.1	PA0299	1154.89	-0.16588	0.0638761	-2.59691	0.00940679			PA0299	Q9I6J2	-1.26466	-0.149889	0.00823773
PA0300	338437	339540	+	spuD	polyamine transport protein	potF2	NP_248991.1	PA0300	6829.23	-0.0543196	0.129677	-0.418883	0.675302			PA0300	Q9I6J1	-1.24644	-0.140626	0.022813
PA0301	339959	341056	+	spuE	polyamine transport protein	potF3	NP_248992.1	PA0301	1132.78	-0.104762	0.120066	-0.872539	0.382914			PA0301	Q9I6J0	-1.26223	-0.14866	0.000762073
PA0302	341111	342265	+	spuF	polyamine transport protein PotG	potG	NP_248993.1	PA0302	720.133	-0.199517	0.103534	-1.92707	0.0539705			PA0302	Q9I6I9	-1.27798	-0.156576	0.000325578
PA0328	368462	370405	-	aaaA	arginine-specific autotransporter of Pseudomonas aeruginosa, AaaA		NP_249019.1	PA0328	167.63	-0.315429	0.118172	-2.66924	0.00760232			PA0328	Q9I6G3	-1.33269	-0.183338	0.000245901
PA0329	370706	371038	-		conserved hypothetical protein		NP_249020.1	PA0329	1342.33	0.341077	0.134446	2.53691	0.0111835			PA0329	Q9I6G2	1.38494	0.207886	0.0205168
PA0330	371162	371833	-	rpiA	ribose 5-phosphate isomerase		NP_249021.1	PA0330	313.433	-0.430711	0.112302	-3.83531	0.000125406			PA0330	Q9I6G1	-1.38567	-0.208225	0.003626
PA0331	372091	373605	+	ilvA1	threonine dehydratase, biosynthetic		NP_249022.1	PA0331	471.63	-0.546605	0.11124	-4.91376	8.93459e-07			PA0331	Q9I6G0	-1.18782	-0.109875	0.000280368
PA0334	375951	377189	-		probable major facilitator superfamily (MFS) transporter		NP_249025.1	PA0334	20.2528	-0.740866	0.296875	-2.49555	0.0125761	-1.67118	0.0293782
PA0336	378096	378575	+	rppH	RNA pyrophosphohydrolase, RppH	ygdP	NP_249027.1	PA0336	908.11	-0.328424	0.0876903	-3.74527	0.000180198			PA0336	Q9X4P2	-1.07074	-0.0436294	0.049034
PA0337	378598	380877	+	ptsP	phosphoenolpyruvate-protein phosphotransferase PtsP		NP_249028.1	PA0337	1900.71	-0.348968	0.0615398	-5.67061	1.42289e-08			PA0337	G3XD36	-1.14048	-0.0839145	0.00358503
PA0340	382914	383717	+		conserved hypothetical protein		NP_249031.1	PA0340	50.9279	-0.823057	0.208169	-3.95378	7.69252e-05	-1.76915	0.000397167
PA0341	383727	384527	+	lgt	prolipoprotein diacylglyceryl transferase	umpA	NP_249032.1	PA0341	111.074	-0.750724	0.153389	-4.89424	9.86839e-07	-1.68264	9.13661e-06
PA0346	389334	389696	+		hypothetical protein		NP_249037.1	PA0346	26.6771	-0.883101	0.249433	-3.54043	0.00039947	-1.84434	0.00162989
PA0350	393308	393814	+	folA	dihydrofolate reductase	tmrA	NP_249041.1	PA0350	68.2651	-0.619897	0.158998	-3.89877	9.66835e-05	-1.53677	0.000486132
PA0352	394442	395827	-		probable transporter	yicE	NP_249043.1	PA0352	90.7112	-0.751772	0.16888	-4.45152	8.52656e-06	-1.68386	5.8814e-05
PA0353	396057	397895	-	ilvD	dihydroxy-acid dehydratase		NP_249044.1	PA0353	1065.02	-0.200883	0.074184	-2.7079	0.00677108			PA0353	Q9I6E0	-1.06894	-0.042556	0.00341637
PA0356	400248	401072	+		hypothetical protein		NP_249047.1	PA0356	152.19	-0.695295	0.136607	-5.08974	3.58555e-07	-1.61922	3.73214e-06
PA0357	401131	401943	+	mutM	formamidopyrimidine-DNA glycosylase	fpg; mutY	NP_249048.1	PA0357	243.9	-0.48865	0.11217	-4.35633	1.32263e-05			PA0357	Q9L7T2	-1.13734	-0.0821523	0.0212023
PA0358	402020	402598	+		hypothetical protein		NP_249049.1	PA0358	80.5715	-0.614083	0.159964	-3.83888	0.000123599	-1.53058	0.000598854
PA0359	402681	403025	+		hypothetical protein		NP_249050.1	PA0359	501.636	-1.09104	0.109106	-9.99978	1.52729e-23	-2.13027	1.32213e-21	PA0359	Q9I6D5	-1.58908	-0.29566	0.00125708
PA0364	407250	408845	-	laoA	LaoA		NP_249055.1	PA0364	182.128	0.118322	0.109481	1.08076	0.279805			PA0364	Q9I6D0	-1.08789	-0.0537743	0.04433
PA0371	414529	416016	-		hypothetical protein		NP_249062.1	PA0371	232.371	-0.370173	0.130152	-2.84415	0.00445298			PA0371	Q9I6C3	-1.20262	-0.117777	0.00169007
PA0373	417527	418894	+	ftsY	signal recognition particle receptor FtsY		NP_249064.1	PA0373	768.578	-0.403711	0.0715073	-5.64574	1.64476e-08			PA0373	Q9I6C1	-1.13907	-0.0831241	0.00348937
PA0381	423719	424516	+	thiG	thiamine biosynthesis protein, thiazole moiety		NP_249072.1	PA0381	624.522	-0.491488	0.0972701	-5.05282	4.35336e-07			PA0381	Q9I6B4	-1.09174	-0.0560312	0.0207087
PA0382	424670	425341	+	micA	DNA mismatch repair protein MicA	yggH	NP_249073.1	PA0382	146.44	-0.887785	0.175173	-5.06806	4.01888e-07	-1.85033	4.12531e-06	PA0382	Q9I6B3
PA0383	425504	426850	+		conserved hypothetical protein		NP_249074.1	PA0383	54.0004	-0.878967	0.176815	-4.97112	6.65669e-07	-1.83906	6.45053e-06
PA0385	427182	427505	-		hypothetical protein		NP_249076.1	PA0385	61.518	-0.590639	0.177895	-3.32016	0.000899672	-1.50591	0.00325082
PA0386	427586	428740	-		probable oxidase	yggW	NP_249077.1	PA0386	109.215	-0.901671	0.181506	-4.96773	6.77414e-07	-1.86823	6.53994e-06
PA0387	428861	429454	-		conserved hypothetical protein	yggV	NP_249078.1	PA0387	296.279	-0.312645	0.0876904	-3.56533	0.000363403			PA0387	Q9I6A8	-1.48322	-0.251654	0.0198046
PA0389	430002	430622	-		hypothetical protein		NP_249080.1	PA0389	237.123	-0.790047	0.158838	-4.97392	6.56125e-07	-1.72913	6.39383e-06	PA0389	Q9I6A6
PA0390	430630	431769	-	metX	homoserine O-acetyltransferase	met2	NP_249081.1	PA0390	309.985	-0.645646	0.157419	-4.10146	4.1056e-05	-1.56444	0.000229542	PA0390	P57714
PA0391	431858	433825	-		hypothetical protein		NP_249082.1	PA0391	502.722	-1.1551	0.182806	-6.31875	2.63689e-10	-2.227	5.70666e-09
PA0393	434830	435651	-	proC	pyrroline-5-carboxylate reductase		NP_249084.1	PA0393	113.434	-0.249133	0.135905	-1.83314	0.0667817			PA0393	P22008	-1.15241	-0.0905538	0.0108851
PA0395	436570	437604	+	pilT	twitching motility protein PilT		NP_249086.1	PA0395	1172.27	-0.531447	0.0878769	-6.04763	1.46991e-09			PA0395	P24559	-1.12889	-0.0773901	0.00138374
PA0396	437782	438930	+	pilU	twitching motility protein PilU		NP_249087.1	PA0396	776.664	-0.477251	0.074503	-6.40579	1.49597e-10			PA0396	G3XCX3	-1.14945	-0.0889147	0.000388295
PA0400	442008	443192	+		probable cystathionine gamma-lyase	metC; metB	NP_249091.1	PA0400	412.786	-0.272843	0.147979	-1.8438	0.0652127			PA0400	Q9I6A0	-1.22704	-0.130612	0.000478593
PA0406	447391	448350	-	tonB3	TonB3		NP_249097.1	PA0406	127.964	-0.910588	0.161143	-5.65082	1.59683e-08	-1.87981	2.32323e-07
PA0408	449639	450046	+	pilG	twitching motility protein PilG		NP_249099.1	PA0408	1696.77	-1.066	0.119557	-8.91624	4.82378e-19	-2.09361	2.84713e-17	PA0408	P46384	-1.52099	-0.267704	0.00246723
PA0409	450093	450458	+	pilH	twitching motility protein PilH		NP_249100.1	PA0409	1077.75	-1.27662	0.109343	-11.6754	1.70224e-31	-2.42271	2.15645e-29	PA0409	P43501	-1.64187	-0.316521	0.0116557
PA0410	450509	451045	+	pilI	twitching motility protein PilI		NP_249101.1	PA0410	247.678	-1.24239	0.14194	-8.75293	2.07887e-18	-2.3659	1.14869e-16	PA0410	P43502	-1.48201	-0.251131	0.000681147
PA0411	451130	453178	+	pilJ	twitching motility protein PilJ		NP_249102.1	PA0411	2077.57	-1.46673	0.138859	-10.5628	4.43458e-26	-2.76395	4.2654e-24	PA0411	P42257	-1.49341	-0.256021	4.82221e-05
PA0412	453239	454114	+	pilK	methyltransferase PilK		NP_249103.1	PA0412	280.933	-1.26324	0.133575	-9.45716	3.16431e-21	-2.40035	2.25143e-19
PA0413	454126	461544	+	chpA	component of chemotactic signal transduction system	pilL	NP_249104.1	PA0413	2069.76	-1.28482	0.103105	-12.4612	1.21476e-35	-2.43652	1.91196e-33	PA0413	Q9I696	-1.24349	-0.139112	3.75851e-06
PA0414	461537	462568	+	chpB	probable methylesterase		NP_249105.1	PA0414	193.664	-1.20981	0.114149	-10.5985	3.02731e-26	-2.31307	3.08311e-24
PA0415	462565	463071	+	chpC	probable chemotaxis protein		NP_249106.1	PA0415	106.981	-1.1228	0.143268	-7.83702	4.61366e-15	-2.17769	2.03079e-13
PA0416	463079	463873	+	chpD	probable transcriptional regulator		NP_249107.1	PA0416	60.2831	-0.972432	0.180433	-5.38942	7.0685e-08	-1.96215	9.03672e-07
PA0417	463949	464560	+	chpE	probable chemotaxis protein		NP_249108.1	PA0417	9.50161	-1.46811	0.390445	-3.76011	0.000169841	-2.7666	0.000782051
PA0419	466018	466740	-		conserved hypothetical protein	yggJ	NP_249110.1	PA0419	83.709	-0.587156	0.170335	-3.44706	0.000566716	-1.50228	0.00219995	PA0419	Q9I694
PA0421	468410	469900	+		hypothetical protein		NP_249112.1	PA0421	568.993	-0.383875	0.0792432	-4.84427	1.2708e-06			PA0421	Q9I692	-1.16387	-0.0968721	0.000130536
PA0422	470081	470650	+		conserved hypothetical protein		NP_249113.1	PA0422	335.335	0.240445	0.107991	2.22652	0.0259794			PA0422	Q9I691	1.22116	0.127544	0.000789834
PA0426	473191	476331	+	mexB	Resistance-Nodulation-Cell Division (RND) multidrug efflux transporter MexB		NP_249117.1	PA0426	3278.94	0.21813	0.0817048	2.66973	0.00759117			PA0426	P52002	1.15361	0.0912192	0.0135194
PA0429	480056	481126	-		hypothetical protein		NP_249120.1	PA0429	1354.18	0.0319486	0.0626315	0.510105	0.609978			PA0429	Q9I688	1.21447	0.124036	0.00969403
PA0432	482706	484115	-	sahH	S-adenosyl-L-homocysteine hydrolase	ahcY	NP_249123.1	PA0432	2970.25	-0.128509	0.0959479	-1.33936	0.180453			PA0432	Q9I685	-1.11515	-0.069574	0.00844228
PA0437	489387	490658	-	codA	cytosine deaminase		NP_249128.1	PA0437	139.242	-0.634676	0.124504	-5.09762	3.43943e-07	-1.55259	3.6017e-06	PA0437	Q9I680
PA0439	492080	493357	-		probable oxidoreductase	dypB; yeiA	NP_249130.1	PA0439	40.5794	2.30888	0.429152	5.3801	7.44432e-08	4.95499	9.40773e-07
PA0440	493354	494721	-		probable oxidoreductase	dypA	NP_249131.1	PA0440	34.1898	1.88298	0.387317	4.86159	1.16446e-06	3.68836	1.05553e-05
PA0441	494816	496255	-	dht	dihydropyrimidinase	hyuA	NP_249132.1	PA0441	114.094	2.30709	0.47728	4.83384	1.33926e-06	4.94885	1.18908e-05
PA0443	496871	498361	+		probable transporter		NP_249134.1	PA0443	41.9299	1.70186	0.372325	4.57089	4.85662e-06	3.2532	3.63476e-05
PA0444	498420	499703	+		N-carbamoyl-beta-alanine amidohydrolase	hyuC	NP_249135.1	PA0444	65.5858	1.30751	0.294612	4.43809	9.07588e-06	2.47515	6.18637e-05
PA0447	502719	503900	-	gcdH	glutaryl-CoA dehydrogenase		NP_249138.1	PA0447	552.588	-0.345854	0.109751	-3.15127	0.00162565			PA0447	Q9I671	-1.07149	-0.0440791	0.0388043
PA0451	507631	508962	+		conserved hypothetical protein		NP_249142.1	PA0451	186.389	0.799606	0.169291	4.72327	2.32077e-06	1.74063	1.90729e-05
PA0452	508959	509753	+		probable stomatin-like protein	slp	NP_249143.1	PA0452	36.6309	0.661056	0.281488	2.34844	0.0188524	1.58124	0.0414385
PA0454	510589	512790	-		conserved hypothetical protein	yccS	NP_249145.1	PA0454	149.514	-0.0722112	0.117842	-0.612779	0.540022			PA0454	Q9I664	-1.15288	-0.0908146	0.0184106
PA0455	513051	514427	-	dbpA	RNA helicase DbpA		NP_249146.1	PA0455	346.376	0.307233	0.0866506	3.54566	0.000391634			PA0455	Q9I663	1.1324	0.0793758	0.0313185
PA0459	518083	520635	+		probable ClpA/B protease ATP binding subunit	clpC	NP_249150.1	PA0459	1009.77	0.765513	0.191244	4.0028	6.2596e-05	1.69997	0.000331759	PA0459	Q9I659	1.8944	0.407851	0.00089985
PA0460	520737	521315	+		hypothetical protein		NP_249151.1	PA0460	408.96	0.698894	0.163337	4.27885	1.87864e-05	1.62326	0.00011644	PA0460	Q9I658
PA0471	532541	533512	-	fiuR	FiuR	fiuR	NP_249162.1	PA0471	32.9428	-0.845835	0.21607	-3.91463	9.05414e-05	-1.7973	0.000457019
PA0472	533509	534027	-	fiuI	FiuI	fiuI	NP_249163.1	PA0472	61.0878	-1.02346	0.25963	-3.94201	8.08e-05	-2.03279	0.00041552
PA0476	536142	537869	-		probable permease		NP_249167.1	PA0476	151.457	1.23083	0.343665	3.58147	0.000341661	2.34702	0.00142767
PA0479	539785	540735	-		probable transcriptional regulator		NP_249170.1	PA0479	69.6212	0.647041	0.158672	4.07786	4.54521e-05	1.56595	0.00025222
PA0482	542170	544347	-	glcB	malate synthase G	aceB	NP_249173.1	PA0482	2011.7	0.429159	0.0907791	4.72751	2.27287e-06			PA0482	Q9I636	1.1505	0.0894987	0.0160562
PA0483	544654	545097	+		probable acetyltransferase		NP_249174.1	PA0483	142.52	0.933122	0.153034	6.09747	1.07761e-09	1.9094	2.06536e-08	PA0483	Q9I635	1.24627	0.14054	0.0113433
PA0484	545129	545644	+		conserved hypothetical protein		NP_249175.1	PA0484	579.882	1.09823	0.192199	5.71404	1.10327e-08	2.14092	1.68047e-07	PA0484	Q9I634
PA0497	556275	557276	-		hypothetical protein		NP_249188.1	PA0497	75.2169	0.612948	0.162175	3.77955	0.000157112	1.52938	0.000735169
PA0498	557354	558361	-		hypothetical protein		NP_249189.1	PA0498	70.1748	0.935393	0.195674	4.78037	1.7497e-06	1.91241	1.50214e-05
PA0499	558377	559078	-		probable pili assembly chaperone		NP_249190.1	PA0499	17.6091	0.906218	0.272029	3.33133	0.00086433	1.87413	0.00314725
PA0502	562006	562728	+		probable biotin biosynthesis protein bioH	bioH	NP_249193.1	PA0502	132.768	-0.0685184	0.143502	-0.477475	0.633024			PA0502	Q9I616	-1.13655	-0.0817103	0.0386942
PA0506	564914	566719	+		probable acyl-CoA dehydrogenase		NP_249197.1	PA0506	815.154	0.857977	0.141737	6.05329	1.41921e-09	1.81249	2.66115e-08	PA0506	Q9I612
PA0508	569002	570780	+		probable acyl-CoA dehydrogenase		NP_249199.1	PA0508	91.1617	0.144197	0.140605	1.02554	0.305106			PA0508	Q9I610	1.09029	0.0551815	0.0128707
PA0523	582015	582455	+	norC	nitric-oxide reductase subunit C		NP_249214.1	PA0523	11.1234	1.14586	0.45827	2.50041	0.0124049	2.21279	0.0290754
PA0524	582455	583855	+	norB	nitric-oxide reductase subunit B		NP_249215.1	PA0524	15.9836	0.942411	0.341176	2.76224	0.00574056	1.92174	0.0153772
PA0530	588924	590105	+		probable class III pyridoxal phosphate-dependent aminotransferase		NP_249221.1	PA0530	25.0987	0.662483	0.27546	2.405	0.0161723	1.5828	0.036316
PA0535	594580	595134	+		probable transcriptional regulator		NP_249226.1	PA0535	46.4892	-0.757811	0.208757	-3.63011	0.000283299	-1.69092	0.00121307	PA0535	Q9I601
PA0542	599757	600176	-		conserved hypothetical protein	yqjC	NP_249233.1	PA0542	148.123	-0.546132	0.126805	-4.30687	1.65583e-05			PA0542	Q9I5Z4	-1.10954	-0.0663522	0.00277406
PA0543	600426	601394	+		hypothetical protein		NP_249234.1	PA0543	80.6448	0.616072	0.242585	2.53961	0.0110975	1.5327	0.0266608
PA0546	603706	604896	-	metK	methionine adenosyltransferase		NP_249237.1	PA0546	3642.06	0.381184	0.125544	3.03627	0.00239527			PA0546	Q9I5Z0	1.24046	0.137558	0.0139091
PA0548	606160	608157	+	tktA	transketolase		NP_249239.1	PA0548	2107.07	-0.178122	0.095983	-1.85576	0.0634874			PA0548	Q9I5Y8	-1.03723	-0.0233323	0.03725
PA0555	613338	614402	+	fda	fructose-1,6-bisphosphate aldolase	cfxB; cbbA; fbaA	NP_249246.1	PA0555	2348.27	-0.255553	0.0595954	-4.28813	1.80181e-05			PA0555	Q9I5Y1	-1.1645	-0.0972186	0.0406253
PA0556	614468	614950	+		hypothetical protein		NP_249247.1	PA0556	42.8754	-0.664212	0.207144	-3.20653	0.00134348	-1.5847	0.00451944
PA0559	616371	617549	-		conserved hypothetical protein	yhiN	NP_249250.1	PA0559	133.067	-0.612278	0.133932	-4.57155	4.84126e-06	-1.52867	3.6285e-05
PA0578	638381	638830	-		conserved hypothetical protein		NP_249269.1	PA0578	656.882	-0.58569	0.147134	-3.98064	6.87287e-05	-1.50076	0.000360219
PA0579	638900	639115	-	rpsU	30S ribosomal protein S21		NP_249270.1	PA0579	3579.61	-0.604588	0.151932	-3.97933	6.91103e-05	-1.52054	0.000361489	PA0579	Q9I5V8
PA0586	643808	645361	-		conserved hypothetical protein	ycgB	NP_249277.1	PA0586	4132.73	0.722465	0.154151	4.68673	2.77601e-06	1.65	2.23544e-05	PA0586	Q9I5V1	1.14833	0.088293	0.0441496
PA0587	645358	646629	-		conserved hypothetical protein	yeaH	NP_249278.1	PA0587	4865.22	0.78277	0.151707	5.15974	2.47287e-07	1.72043	2.69834e-06	PA0587	Q9I5V0	1.16706	0.0986162	0.0274085
PA0588	646730	648652	-		conserved hypothetical protein	yeaG	NP_249279.1	PA0588	19581.3	0.872142	0.167874	5.19522	2.04476e-07	1.83038	2.25968e-06	PA0588	Q9I5U9	1.2455	0.140141	0.0309284
PA0590	649307	650158	-	apaH	bis(5'-nucleosyl)-tetraphosphatase		NP_249281.1	PA0590	245.23	-0.107726	0.107052	-1.00629	0.314275			PA0590	Q9I5U7	-1.06779	-0.0418693	0.0308785
PA0591	650158	650538	-		conserved hypothetical protein	apaG	NP_249282.1	PA0591	118.851	-0.127871	0.119878	-1.06668	0.286118			PA0591	Q9I5U6	1.13396	0.0802499	0.0197881
PA0594	652480	653772	-	surA	peptidyl-prolyl cis-trans isomerase SurA		NP_249285.1	PA0594	1140.32	-0.131421	0.121062	-1.08557	0.277667			PA0594	Q9I5U3	-1.13668	-0.0817807	0.00758843
PA0595	653753	656527	-	lptD	LPS-assembly protein LptD	imp; ostA	NP_249286.1	PA0595	7315.94	-0.190933	0.104842	-1.82115	0.0685833			PA0595	Q9I5U2	-1.05624	-0.034931	0.0313307
PA0599	659102	660163	-		hypothetical protein		NP_249290.1	PA0599	126.025	-0.0760224	0.134774	-0.564072	0.572705			PA0599	Q9I5T9	1.3531	0.193038	0.0174259
PA0602	663515	664549	+		probable binding protein component of ABC transporter		NP_249293.1	PA0602	316.364	-1.32972	0.182202	-7.29805	2.91966e-13	-2.51353	1.03161e-11	PA0602	Q9I5T6	-1.31836	-0.176433	0.000314804
PA0604	665948	666994	+	agtB	AgtB		NP_249295.1	PA0604	503.018	-0.105842	0.0965019	-1.09679	0.272735			PA0604	Q9I5T4	-1.18082	-0.106101	0.00451764
PA0607	669415	670089	+	rpe	ribulose-phosphate 3-epimerase	dod	NP_249298.1	PA0607	185.941	-0.611839	0.15274	-4.00576	6.18196e-05	-1.52821	0.000328987	PA0607	Q9I5T1
PA0608	670089	670907	+		probable phosphoglycolate phosphatase	gph	NP_249299.1	PA0608	121.892	-0.726002	0.13855	-5.23998	1.6059e-07	-1.65405	1.85357e-06
PA0612	674419	674619	+	ptrB	repressor, PtrB	ptrB	NP_249303.1	PA0612	16.2755	1.33346	0.348547	3.82577	0.000130363	2.52007	0.000628112
PA0613	674667	675026	+		hypothetical protein		NP_249304.1	PA0613	37.825	0.882433	0.202515	4.35737	1.31633e-05	1.84348	8.55503e-05
PA0614	675390	675839	+		hypothetical protein		NP_249305.1	PA0614	42.5396	1.92943	0.265087	7.2785	3.3755e-13	3.80905	1.17667e-11
PA0615	675861	676376	+		hypothetical protein		NP_249306.1	PA0615	51.6747	1.22244	0.201454	6.06811	1.29423e-09	2.33342	2.44444e-08
PA0616	676373	676930	+		hypothetical protein		NP_249307.1	PA0616	103.855	1.82812	0.171817	10.6399	1.94402e-26	3.55073	2.01944e-24
PA0617	677083	677409	+		probable bacteriophage protein		NP_249308.1	PA0617	49.5524	1.75049	0.199708	8.76527	1.86335e-18	3.36473	1.04067e-16
PA0618	677406	678293	+		probable bacteriophage protein		NP_249309.1	PA0618	57.4086	1.8803	0.20713	9.07789	1.107e-19	3.68152	7.01188e-18
PA0619	678286	678819	+		probable bacteriophage protein		NP_249310.1	PA0619	53.8593	2.07409	0.195929	10.5859	3.46368e-26	4.21078	3.45968e-24
PA0620	678821	680896	+		probable bacteriophage protein		NP_249311.1	PA0620	351.86	1.20224	0.134338	8.94937	3.57516e-19	2.30097	2.13441e-17
PA0621	680893	681351	+		conserved hypothetical protein		NP_249312.1	PA0621	145.297	0.979131	0.165137	5.92921	3.04404e-09	1.97128	5.2009e-08
PA0622	681394	682554	+		probable bacteriophage protein		NP_249313.1	PA0622	197.261	1.6999	0.170854	9.94946	2.53567e-23	3.24879	2.15906e-21
PA0623	682567	683070	+		probable bacteriophage protein		NP_249314.1	PA0623	87.867	1.62613	0.192701	8.43863	3.21081e-17	3.08684	1.65118e-15
PA0624	683085	683429	+		hypothetical protein		NP_249315.1	PA0624	51.5704	1.6889	0.230659	7.32208	2.44153e-13	3.22411	8.68581e-12
PA0625	683599	685836	+		hypothetical protein		NP_249316.1	PA0625	223.262	1.57844	0.137074	11.5152	1.10542e-30	2.98646	1.36704e-28
PA0626	685846	686718	+		hypothetical protein		NP_249317.1	PA0626	60.9925	1.00603	0.176398	5.7032	1.1758e-08	2.00838	1.77532e-07
PA0627	686693	686899	+		conserved hypothetical protein		NP_249318.1	PA0627	14.5903	1.211	0.314362	3.85225	0.000117038	2.31498	0.00057079
PA0628	686957	687946	+		conserved hypothetical protein		NP_249319.1	PA0628	75.3365	1.65726	0.231185	7.16852	7.58122e-13	3.15416	2.54044e-11
PA0629	687979	688608	+		conserved hypothetical protein		NP_249320.1	PA0629	38.3402	1.72034	0.261774	6.57185	4.9693e-11	3.29515	1.25905e-09
PA0630	688605	688967	+		hypothetical protein		NP_249321.1	PA0630	14.6001	1.63937	0.381098	4.30171	1.69487e-05	3.1153	0.000106447
PA0632	689236	689466	+		hypothetical protein		NP_249323	PA0632	10.5486	2.49126	0.527383	4.72381	2.31468e-06	5.62267	1.9053e-05
PA0633	689537	690031	+		hypothetical protein		NP_249324.1	PA0633	116.586	1.54084	0.156569	9.84128	7.475e-23	2.90963	6.16272e-21
PA0634	690043	690390	+		hypothetical protein		NP_249325.1	PA0634	80.8866	1.64552	0.175064	9.39953	5.48068e-21	3.12861	3.79555e-19
PA0635	690420	690674	+		hypothetical protein		NP_249326.1	PA0635	55.3273	1.68307	0.206747	8.1407	3.93e-16	3.2111	1.89004e-14
PA0636	690721	692556	+		hypothetical protein		NP_249327.1	PA0636	201.187	1.79864	0.133954	13.4273	4.18216e-41	3.47893	9.05088e-39
PA0637	692549	692890	+		conserved hypothetical protein		NP_249328.1	PA0637	20.6111	1.9197	0.316249	6.07022	1.27732e-09	3.78345	2.42131e-08
PA0638	692898	693593	+		probable bacteriophage protein		NP_249329.1	PA0638	31.4972	1.97602	0.21975	8.99216	2.42411e-19	3.93408	1.46405e-17
PA0639	693596	694366	+		conserved hypothetical protein		NP_249330.1	PA0639	42.3015	1.56046	0.235144	6.63619	3.21891e-11	2.94948	8.44395e-10
PA0640	694421	695023	+		probable bacteriophage protein		NP_249331.1	PA0640	70.1131	1.76341	0.16707	10.555	4.81805e-26	3.39501	4.54999e-24
PA0641	695082	698696	+		probable bacteriophage protein		NP_249332.1	PA0641	236.824	1.57628	0.121613	12.9615	2.02192e-38	2.98201	3.62133e-36
PA0642	698932	699720	+		hypothetical protein		NP_249333	PA0642	96.6413	0.949523	0.210861	4.50307	6.69791e-06	1.93123	4.77215e-05
PA0643	699744	700835	+		hypothetical protein		NP_249334.1	PA0643	155.99	0.924537	0.142031	6.5094	7.54525e-11	1.89807	1.82279e-09
PA0644	700835	701170	+		hypothetical protein		NP_249335.1	PA0644	61.4205	0.691131	0.189799	3.64138	0.000271183	1.61455	0.00116987
PA0649	703477	704082	+	trpG	anthranilate synthase component II	pabA	NP_249340.1	PA0649	371.818	-0.03805	0.109993	-0.34593	0.729395			PA0649	P20576	-1.07653	-0.0470738	0.0356335
PA0652	706028	706672	-	vfr	transcriptional regulator Vfr		NP_249343.1	PA0652	1766.19	-0.552953	0.117024	-4.72515	2.29951e-06			PA0652	P55222	-1.16853	-0.0994219	0.000394189
PA0654	707686	708480	+	speD	S-adenosylmethionine decarboxylase proenzyme		NP_249345.1	PA0654	1221.51	-0.73045	0.169284	-4.31493	1.5965e-05	-1.65916	0.000101125	PA0654	Q9I5R7
PA0660	713279	714247	-		hypothetical protein		NP_249351.1	PA0660	304.514	0.0685957	0.0901928	0.760545	0.446929			PA0660	Q9I5R1	1.11436	0.069122	0.0374702
PA0663	716011	716730	+		hypothetical protein		NP_249354.1	PA0663	284.251	-0.399174	0.102982	-3.87615	0.000106123			PA0663	Q9I5Q8	-1.08156	-0.0500487	0.0107673
PA0664	716731	717153	+		hypothetical protein		NP_249355.1	PA0664	325.998	-0.636521	0.129816	-4.90325	9.42658e-07	-1.55458	8.79024e-06	PA0664	Q9I5Q7
PA0669	727608	730703	-		probable DNA polymerase alpha chain		NP_249360.3	PA0669	62.8465	0.714903	0.156086	4.5802	4.6454e-06	1.64137	3.50476e-05
PA0670	730679	732094	-		hypothetical protein		NP_249361.1	PA0670	14.1042	0.925597	0.309332	2.99224	0.00276937	1.89947	0.0083386
PA0671	732102	732653	-		hypothetical protein		NP_249362.1	PA0671	9.70661	0.929527	0.363568	2.55668	0.0105677	1.90465	0.0256011
PA0672	732959	733555	+	hemO	heme oxygenase	pigA	NP_249363.1	PA0672	19.561	-0.695012	0.278801	-2.49286	0.012672	-1.6189	0.029515
PA0704	776787	778181	-		probable amidase		NP_249395.1	PA0704	203.788	0.281684	0.126316	2.22999	0.0257481			PA0704	Q9I5M2	-1.17567	-0.103309	0.00330885
PA0709	782229	782525	+		hypothetical protein		NP_249400.1	PA0709	20.4437	0.673269	0.286422	2.35062	0.0187423	1.59468	0.0412316
PA0718	789360	789650	+		hypothetical protein of bacteriophage Pf1		NP_249409.1	PA0718	13.9255	0.785556	0.304254	2.5819	0.0098257	1.72376	0.0241871
PA0719	789654	790031	+		hypothetical protein of bacteriophage Pf1		NP_249410.1	PA0719	20.9808	0.66728	0.249928	2.66988	0.00758776	1.58808	0.0193467
PA0729	797251	797598	+		hypothetical protein		NP_249420.1	PA0729	809.588	0.126031	0.0849979	1.48275	0.138141			PA0729	Q9I5J9	1.10805	0.0654944	0.00585514
PA0730	797925	798827	-		probable transferase		NP_249421.1	PA0730	8451.36	1.13141	0.290243	3.89814	9.69327e-05	2.19073	0.000486913	PA0730	Q51553
PA0732	800096	801139	-		hypothetical protein		NP_249423.1	PA0732	530.844	0.646196	0.164784	3.92147	8.80103e-05	1.56504	0.000447285	PA0732	Q9I5J7
PA0735	802260	803075	-		hypothetical protein		NP_249426.1	PA0735	46.6517	0.10792	0.168436	0.640716	0.521707			PA0735	Q9I5J4	1.41295	0.220668	0.0010508
PA0737	804656	805111	+		hypothetical protein		NP_249428.1	PA0737	48.7079	0.987602	0.274956	3.59186	0.000328332	1.98289	0.00138873
PA0738	805228	805473	+		conserved hypothetical protein		NP_249429.1	PA0738	13.8805	1.01143	0.345753	2.92528	0.00344142	2.0159	0.00999196
PA0741	808816	809457	-		conserved hypothetical protein	ywnB	NP_249432.1	PA0741	72.2508	0.873506	0.155359	5.6225	1.88217e-08	1.83211	2.70802e-07	PA0741	Q9I5I8
PA0743	810275	811171	-		probable 3-hydroxyisobutyrate dehydrogenase		NP_249434.1	PA0743	992.914	1.39427	0.0829276	16.8131	1.95552e-63	2.62856	1.451e-60	PA0743	Q9I5I6
PA0744	811283	812386	-		probable enoyl-CoA hydratase/isomerase		NP_249435.1	PA0744	4054.87	1.68113	0.0591714	28.4112	1.47241e-177	3.20678	7.64768e-174	PA0744	Q9I5I5	2.05139	0.458673	1.77219e-05
PA0745	812445	813263	-	dspI	DspI	dispersion inducer	NP_249436.1	PA0745	5361.08	1.72656	0.108614	15.8963	6.72191e-57	3.30939	3.87929e-54	PA0745	Q9I5I4	2.32857	0.539576	8.4427e-06
PA0746	813329	814492	-		probable acyl-CoA dehydrogenase		NP_249437.1	PA0746	3992.45	1.74224	0.0858291	20.299	1.31271e-91	3.34555	3.40912e-88	PA0746	Q9I5I3	1.79594	0.373778	3.01968e-05
PA0747	814504	816012	-		probable aldehyde dehydrogenase		NP_249438.1	PA0747	7230.32	2.03375	0.105089	19.3527	1.93518e-83	4.09466	3.35045e-80	PA0747	Q9I5I2	1.55829	0.283168	2.17871e-06
PA0751	818825	819862	-		conserved hypothetical protein		NP_249442.1	PA0751	52.7254	-0.728987	0.216725	-3.36365	0.000769181	-1.65748	0.00284756
PA0752	819855	821372	-		conserved hypothetical protein		NP_249443.1	PA0752	53.185	-0.665877	0.169839	-3.92064	8.83132e-05	-1.58653	0.000447948
PA0755	822915	824198	-	opdH	cis-aconitate porin OpdH	opdH	NP_249446.1	PA0755	209.976	-0.69853	0.198806	-3.51362	0.000442046	-1.62285	0.00177433	PA0755	Q9I5H4
PA0757	825073	826455	+		probable two-component sensor		NP_249448.1	PA0757	66.5674	-0.61513	0.166645	-3.69126	0.000223147	-1.5317	0.000990375
PA0762	831301	831882	+	algU	sigma factor AlgU	algT	NP_249453.1	PA0762	2520.69	0.498946	0.133537	3.73638	0.00018669			PA0762	Q06198	1.2328	0.1336	0.00945383
PA0763	831914	832498	+	mucA	anti-sigma factor MucA		NP_249454.1	PA0763	1362.01	0.751508	0.168511	4.4597	8.20736e-06	1.68355	5.68387e-05
PA0768	837328	838182	+	lepB	signal peptidase I	SPASE I; lep	NP_249459.1	PA0768	802.392	-0.419089	0.103847	-4.03562	5.4458e-05			PA0768	Q9I5G7	1.06416	0.0396991	0.0263464
PA0769	838351	838728	+		hypothetical protein		NP_249460.1	PA0769	448.229	-0.178974	0.0783728	-2.28363	0.0223932			PA0769	Q9I5G6	-1.15525	-0.0921282	0.00646246
PA0774	841913	842881	-		conserved hypothetical protein	yecP	NP_249465.1	PA0774	66.775	-0.910517	0.186451	-4.88341	1.04268e-06	-1.87972	9.58525e-06
PA0775	842878	843618	-		conserved hypothetical protein	yecO	NP_249466.1	PA0775	180.651	-0.77818	0.131196	-5.93145	3.00279e-09	-1.71497	5.18155e-08	PA0775	Q9I5G3	-1.14356	-0.0856349	0.020834
PA0777	844427	845179	-		hypothetical protein		NP_249468.1	PA0777	29.7943	-0.643881	0.225502	-2.85532	0.00429938	-1.56253	0.0120402
PA0778	845278	845682	-	icp	inhibitor of cysteine peptidase		NP_249469.1	PA0778	88.6522	-0.294872	0.169223	-1.74251	0.0814196			PA0778	Q9I5G0	-1.0873	-0.0534317	0.0111027
PA0782	851783	854965	+	putA	proline dehydrogenase PutA	pruB; pruA	NP_249473.1	PA0782	1791.87	-0.947518	0.180294	-5.2554	1.477e-07	-1.92855	1.72395e-06	PA0782	Q9I5F6	-1.16626	-0.0981829	0.0210946
PA0783	855277	856797	+	putP	sodium/proline symporter PutP		NP_249474.1	PA0783	953.251	-1.29005	0.205038	-6.29177	3.13858e-10	-2.44537	6.69588e-09	PA0783	Q9I5F5	-1.18673	-0.10929	0.0301749
PA0789	864095	865510	+		probable amino acid permease		NP_249480.1	PA0789	523.29	-0.976762	0.178235	-5.4802	4.24846e-08	-1.96804	5.67262e-07	PA0789	Q9I5E9	-1.23133	-0.13284	0.00389236
PA0799	876617	878608	-		probable helicase		NP_249490.1	PA0799	157.403	-0.707788	0.119296	-5.93306	2.97335e-09	-1.6333	5.14785e-08
PA0801	879557	881077	+		hypothetical protein		NP_249492.1	PA0801	62.0098	-0.896055	0.177144	-5.05833	4.22935e-07	-1.86097	4.33279e-06
PA0806	883777	884172	+		hypothetical protein		NP_249497.1	PA0806	18.531	0.72455	0.267005	2.71362	0.0066552	1.65239	0.0174229
PA0807	884799	885566	+	ampDh3	AmpDh3		NP_249498.1	PA0807	120.124	1.12383	0.207913	5.40528	6.47075e-08	2.17925	8.33972e-07	PA0807	Q9I5D1
PA0808	885635	886108	+		hypothetical protein		NP_249499.1	PA0808	40.1876	0.936873	0.28802	3.25281	0.00114272	1.91437	0.0039754
PA0813	891142	892389	-		hypothetical protein		NP_249504.1	PA0813	25.299	0.619206	0.239468	2.58576	0.00971656	1.53603	0.0239752
PA0819	895824	896117	+		hypothetical protein		NP_249510.1	PA0819	9.66504	0.939681	0.361792	2.5973	0.00939606	1.9181	0.023362
PA0820	896416	897228	+		hypothetical protein		NP_249511.1	PA0820	2970.04	1.78335	0.116805	15.2678	1.2535e-52	3.44225	5.42558e-50	PA0820	Q9I5B9
PA0826	900408	901046	-		hypothetical protein		NP_249517.1	PA0826	374.428	1.07897	0.168068	6.41982	1.36439e-10	2.11252	3.16368e-09
PA0830	904768	905601	-		hypothetical protein		NP_249521.1	PA0830	157.688	1.40255	0.171078	8.19833	2.43757e-16	2.64369	1.2292e-14
PA0834	908377	909291	-		conserved hypothetical protein		NP_249525.1	PA0834	114.093	-0.640207	0.140371	-4.56083	5.09514e-06	-1.55855	3.79143e-05
PA0837	913086	913571	+	slyD	peptidyl-prolyl cis-trans isomerase SlyD		NP_249528.1	PA0837	1032.72	-0.499828	0.11493	-4.34899	1.36764e-05			PA0837	Q9I5A3	-1.45148	-0.237843	0.0136617
PA0840	915043	916155	+		probable oxidoreductase		NP_249531.1	PA0840	49.9323	-0.66413	0.202866	-3.27374	0.00106132	-1.58461	0.0037373	PA0840	Q9I5A0	-1.1264	-0.0759806	0.0244872
PA0861	940117	942573	+	rbdA	RbDA		NP_249552.1	PA0861	1341.46	0.583804	0.122844	4.75241	2.01009e-06			PA0861	Q9I580	1.1289	0.077397	0.0498934
PA0863	943482	944441	-		probable oxidoreductase		NP_249554.1	PA0863	47.8363	0.207951	0.185959	1.11826	0.263455			PA0863	Q9I578	1.10463	0.0635232	0.00153557
PA0865	945834	946907	+	hpd	4-hydroxyphenylpyruvate dioxygenase		NP_249556.1	PA0865	7440.38	-0.427514	0.0905648	-4.72053	2.35225e-06			PA0865	Q9I576	-1.25048	-0.142691	0.00560521
PA0866	947205	948623	+	aroP2	aromatic amino acid transport protein AroP2		NP_249557.1	PA0866	509.739	-0.939829	0.152682	-6.15546	7.48621e-10	-1.9183	1.50129e-08
PA0869	949716	950648	-	pbpG	D-alanyl-D-alanine-endopeptidase		NP_249560.1	PA0869	432.516	0.437684	0.124464	3.51654	0.000437216			PA0869	P72161	-1.14362	-0.0856678	0.0459596
PA0888	972166	972945	+	aotJ	arginine/ornithine binding protein AotJ		NP_249579.1	PA0888	2977.84	-0.237952	0.0986082	-2.41311	0.0158172			PA0888	G3XD47	-1.22328	-0.12865	0.000236137
PA0889	973064	973753	+	aotQ	arginine/ornithine transport protein AotQ		NP_249580.1	PA0889	201.852	-0.450054	0.123439	-3.64598	0.000266377			PA0889	Q9I557	-1.13019	-0.078127	0.00200466
PA0892	975613	976377	+	aotP	arginine/ornithine transport protein AotP		NP_249583.1	PA0892	205.801	-0.385747	0.119286	-3.23381	0.00122151			PA0892	O30506	-1.13033	-0.0782051	0.00230105
PA0893	976410	977399	+	argR	transcriptional regulator ArgR		NP_249584.1	PA0893	270.563	-0.412035	0.0868086	-4.74647	2.06993e-06			PA0893	G3XCU2	1.16702	0.0985974	0.00377609
PA0895	977910	979130	+	aruC	N2-Succinylornithine 5-aminotransferase (SOAT) = N2-acetylornithine 5-aminotransferase (ACOAT)	dapC; argD; astC	NP_249586.1	PA0895	564.288	-0.411337	0.138616	-2.96745	0.00300283			PA0895	O30508	-1.15121	-0.0898876	0.0317678
PA0897	980357	981379	+	aruG	subunit II of arginine N2-succinyltransferase = ornithine N2-succinyltransferase	aruAII	NP_249588.1	PA0897	184.903	-0.485855	0.143751	-3.37984	0.000725287			PA0897	P80358	-1.13875	-0.0829417	0.0349602
PA0898	981422	982888	+	aruD	N-Succinylglutamate 5-semialdehyde dehydrogenase	astD	NP_249589.1	PA0898	164.01	-0.606781	0.156794	-3.86994	0.000108863	-1.52286	0.000537997	PA0898	O50174
PA0900	984245	984535	+		hypothetical protein		NP_249591.1	PA0900	362.188	-0.406581	0.139958	-2.90503	0.00367223			PA0900	G3XCX8	-1.38473	-0.207791	0.0099197
PA0902	985692	986696	+		hypothetical protein		NP_249593.1	PA0902	185.073	-0.299307	0.117918	-2.53827	0.0111402			PA0902	G3XD13	-1.12086	-0.0728369	0.039254
PA0907	992714	993244	+	alpA	lysis phenotype activator, AlpA		NP_249598.1	PA0907	32.8973	0.660147	0.235909	2.79832	0.00513693	1.58024	0.0139765
PA0908	993409	993783	+	alpB	AlpB		NP_249599.1	PA0908	7.67096	1.16243	0.439395	2.64553	0.00815635	2.23835	0.0206453
PA0909	993776	994051	+	alpC	AlpC		NP_249600.1	PA0909	8.45154	1.11301	0.414124	2.68764	0.00719596	2.16297	0.0185488
PA0910	994143	994646	+	alpD	AlpD		NP_249601.1	PA0910	16.0523	1.41697	0.322293	4.39652	1.09999e-05	2.67024	7.2874e-05
PA0911	994699	995151	+	alpE	AlpE		NP_249602.1	PA0911	19.3894	0.976206	0.300046	3.25352	0.00113984	1.96729	0.00397073
PA0913	996038	997486	+	mgtE	MgtE		NP_249604.1	PA0913	755.876	-0.26997	0.0956559	-2.8223	0.00476809			PA0913	Q9I544	-1.09801	-0.0596863	0.0207711
PA0914	997536	997928	-		hypothetical protein		NP_249605.1	PA0914	25.1053	-0.645856	0.255164	-2.53114	0.0113692	-1.56467	0.0271128
PA0916	998444	999766	-		conserved hypothetical protein	yliG	NP_249607.1	PA0916	336.351	-0.241255	0.105469	-2.28746	0.0221691			PA0916	Q9I541	-1.1229	-0.0739979	0.0190901
PA0918	1001972	1002520	-		cytochrome b561		NP_249609.1	PA0918	386.853	0.253988	0.102244	2.48413	0.0129868			PA0918	Q9I539	1.29977	0.167369	0.00106086
PA0919	1002681	1003964	-		alanyl-phosphatidylglycerol hydrolase		NP_249610.1	PA0919	402.964	0.386739	0.0897526	4.30895	1.64032e-05			PA0919	Q9I538	1.17565	0.103303	0.0202159
PA0920	1003966	1006611	-		alanyl-phosphatidylglycerol synthase		NP_249611.1	PA0920	216.255	0.201185	0.115482	1.74214	0.0814846			PA0920	Q9I537	1.19824	0.11545	0.00535698
PA0927	1011983	1012972	-	ldhA	D-lactate dehydrogenase (fermentative)	ldhD	NP_249618.1	PA0927	136.22	0.0565918	0.123316	0.458919	0.646293			PA0927	Q9I530	1.19195	0.112093	0.00124408
PA0929	1015938	1016657	+		two-component response regulator	pirR	NP_249620.1	PA0929	73.3886	-0.746841	0.214229	-3.48617	0.000489982	-1.67811	0.00193681
PA0930	1016657	1017994	+		two-component sensor	pirS	NP_249621.1	PA0930	49.3502	-0.685476	0.246514	-2.78067	0.00542461	-1.60823	0.0146241
PA0932	1020708	1021607	+	cysM	cysteine synthase B		NP_249623.1	PA0932	638.899	-0.39889	0.113511	-3.51411	0.000441228			PA0932	Q9I526	1.13419	0.0803788	0.0021728
PA0936	1026274	1027212	-	lpxO2	lipopolysaccharide biosynthetic protein LpxO2		NP_249627.1	PA0936	643.501	-0.130854	0.0792577	-1.651	0.0987394			PA0936	Q9I522	1.13346	0.0799711	0.00975199
PA0938	1028172	1029500	+	wzz2	Wzz2		NP_249629.1	PA0938	2236.5	0.0451261	0.0948774	0.475625	0.634341			PA0938	Q9I520	1.24822	0.141539	0.00514899
PA0939	1029825	1030151	-		hypothetical protein		NP_249630.1	PA0939	10.5369	0.930579	0.344721	2.69951	0.00694417	1.90604	0.0179801
PA0940	1030157	1030411	-		hypothetical protein		NP_249631.1	PA0940	37.4189	0.681915	0.221546	3.07798	0.00208406	1.60427	0.00659235
PA0941	1030423	1030656	-		hypothetical protein		NP_249632.1	PA0941	29.0528	0.717148	0.251137	2.8556	0.00429554	1.64393	0.0120402	PA0941	Q9I517	-1.30201	-0.168467	0.000661502
PA0942	1030772	1031332	+		probable transcriptional regulator		NP_249633.1	PA0942	85.3332	0.623005	0.171893	3.62439	0.000289647	1.54008	0.00123923
PA0945	1032763	1033824	-	purM	phosphoribosylaminoimidazole synthetase		NP_249636.1	PA0945	704.083	-0.343911	0.13579	-2.53267	0.0113199			PA0945	Q9I513	-1.07848	-0.0482327	0.0260051
PA0946	1034038	1035075	+		hypothetical protein		NP_249637.1	PA0946	367.199	-0.158713	0.0899631	-1.7642	0.0776976			PA0946	Q9I512	-1.14338	-0.0855307	0.0166086
PA0950	1037172	1037525	-		probable arsenate reductase		NP_249641.1	PA0950	138.393	-0.0536015	0.141261	-0.379451	0.704353			PA0950	Q9I508	-1.26903	-0.15209	0.0472634
PA0952	1039240	1039623	-		hypothetical protein		NP_249643.1	PA0952	88.4412	-1.29919	0.218331	-5.95056	2.67227e-09	-2.46091	4.68911e-08
PA0953	1039968	1040432	+		probable thioredoxin	helX	NP_249644.1	PA0953	137.385	0.128434	0.112794	1.13866	0.254846			PA0953	Q9I505	1.06739	0.0416287	0.00615824
PA0958	1043983	1045314	-	oprD	Basic amino acid, basic peptide and imipenem outer membrane porin OprD precursor		NP_249649.1	PA0958	21832	-0.245452	0.0743356	-3.30195	0.00096016			PA0958	P32722	-1.41295	-0.220669	0.00148495
PA0959	1045832	1046461	+		hypothetical protein		NP_249650.1	PA0959	406.211	0.810239	0.152483	5.31363	1.07465e-07	1.7535	1.31335e-06	PA0959	Q9I500	1.10398	0.0631505	0.00566744
PA0962	1047549	1048019	-	dps	DNA-binding protein from starved cells, Dps		NP_249653.1	PA0962	3451.26	0.275538	0.108644	2.53616	0.0112076			PA0962	Q9I4Z7	1.18407	0.107854	0.0241389
PA0963	1048459	1050234	+	aspS	aspartyl-tRNA synthetase	syd	NP_249654.1	PA0963	2104	-0.702863	0.109135	-6.44029	1.19247e-10	-1.62773	2.78996e-09	PA0963	Q51422	-1.2101	-0.121739	0.00221146
PA0964	1050301	1051047	+	pmpR	pqsR-mediated PQS regulator, PmpR	yebC	NP_249655.1	PA0964	1556.41	-0.714027	0.122288	-5.83888	5.2553e-09	-1.64038	8.55675e-08	PA0964	Q51423	-1.17705	-0.10406	0.000320581
PA0972	1056049	1057347	+	tolB	TolB protein		NP_249663.1	PA0972	2360.89	-0.269098	0.094882	-2.83614	0.00456631			PA0972	P50601	1.10773	0.0653105	0.00384254
PA0982	1064555	1065103	-		hypothetical protein		NP_249673.1	PA0982	275.5	0.670889	0.152888	4.38812	1.14337e-05	1.59205	7.54596e-05
PA0983	1065138	1065425	+		conserved hypothetical protein		NP_249674.1	PA0983	349.362	0.659483	0.183155	3.60069	0.000317369	1.57952	0.00134564
PA0985	1066321	1067817	-	pyoS5	pyocin S5		NP_249676.1	PA0985	184.536	1.46182	0.139568	10.4739	1.13846e-25	2.75456	1.05592e-23
PA0986	1068193	1068456	+		conserved hypothetical protein		NP_249677.1	PA0986	15.2812	0.931859	0.311075	2.99561	0.00273899	1.90773	0.00827063
PA0990	1071239	1071877	-		conserved hypothetical protein		NP_249681.1	PA0990	119.437	0.712079	0.171825	4.14422	3.40976e-05	1.63816	0.00019505
PA0999	1081942	1082955	+	pqsD	3-oxoacyl-[acyl-carrier-protein] synthase III	fabH1	NP_249690.1	PA0999	1195.08	0.251492	0.100574	2.50057	0.0123992			PA0999	P20582	1.07866	0.0483363	0.0363718
PA1005	1089010	1090443	-		conserved hypothetical protein		NP_249696.1	PA1005	730.097	-0.00356069	0.089273	-0.0398854	0.968184			PA1005	Q9I4W8	-1.11658	-0.0703911	0.000392697
PA1007	1090891	1091964	+		conserved hypothetical protein	perM	NP_249698.1	PA1007	91.9482	-0.943912	0.193011	-4.89045	1.00607e-06	-1.92374	9.29806e-06
PA1008	1092025	1092498	-	bcp	bacterioferritin comigratory protein		NP_249699.1	PA1008	858.854	-0.221544	0.0877858	-2.52368	0.0116132			PA1008	Q9I4W5	-1.08263	-0.0506789	0.0496241
PA1010	1093251	1094129	+	dapA	dihydrodipicolinate synthase		NP_249701.1	PA1010	1784.7	-0.340748	0.118894	-2.86599	0.00415714			PA1010	Q9I4W3	-1.28284	-0.159001	0.0391254
PA1011	1094147	1095337	+		hypothetical protein		NP_249702.1	PA1011	1201.23	-0.539442	0.124946	-4.3174	1.57877e-05			PA1011	Q9I4W2	-1.09935	-0.060465	0.00806036
PA1012	1095276	1096034	+		conserved hypothetical protein	yycJ	NP_249703.1	PA1012	333.72	-0.696908	0.127721	-5.45647	4.85696e-08	-1.62103	6.36119e-07
PA1013	1096063	1096773	+	purC	phosphoribosylaminoimidazole-succinocarboxamide synthase		NP_249704.1	PA1013	859.27	-0.451756	0.114543	-3.94398	8.01415e-05			PA1013	Q9I4W0	-1.09045	-0.0552754	0.0473752
PA1023	1108949	1109866	+		probable short-chain dehydrogenase		NP_249714.1	PA1023	50.754	-0.300121	0.176197	-1.70333	0.0885068			PA1023	Q9I4V1	-1.0881	-0.0538989	0.0102432
PA1026	1112574	1113050	-		hypothetical protein		NP_249717.1	PA1026	62.8752	-0.709242	0.154329	-4.59565	4.31405e-06	-1.63495	3.28551e-05	PA1026	Q9I4U8
PA1032	1119674	1122217	-	quiP	QuiP	pac	NP_249723.1	PA1032	572.239	-0.191348	0.0769382	-2.48703	0.0128813			PA1032	Q9I4U2	-1.12991	-0.07797	0.0146982
PA1033	1122340	1122981	-		probable glutathione S-transferase	yfcG	NP_249724.1	PA1033	277.393	-0.0831421	0.114874	-0.723768	0.469208			PA1033	Q9I4U1	-1.21891	-0.12637	0.00066915
PA1036	1124165	1124725	+		hypothetical protein		NP_249727.1	PA1036	172.918	-0.0656557	0.116104	-0.565492	0.571739			PA1036	Q9I4T8	-1.22064	-0.127274	0.00293762
PA1041	1126969	1127601	+		probable outer membrane protein precursor		NP_249732.1	PA1041	6817.74	0.614258	0.196225	3.13038	0.00174581	1.53077	0.00565319	PA1041	Q9I4T3
PA1043	1128009	1128818	+		hypothetical protein		NP_249734.1	PA1043	195.832	0.0036469	0.127649	0.0285698	0.977208			PA1043	Q9I4T1	-1.45581	-0.239745	0.00411533
PA1048	1135408	1136289	+		probable outer membrane protein precursor		NP_249739.1	PA1048	5560.24	0.941717	0.178373	5.27949	1.29546e-07	1.92081	1.53621e-06	PA1048	Q9I4S6	1.44442	0.234731	0.0238531
PA1049	1136388	1137035	+	pdxH	pyridoxine 5'-phosphate oxidase		NP_249740.1	PA1049	511.496	0.600471	0.138179	4.34561	1.38891e-05	1.51621	8.9172e-05	PA1049	Q9I4S5
PA1052	1139714	1140859	+		conserved hypothetical protein	yhaD	NP_249743.1	PA1052	39.1815	-0.118916	0.185623	-0.640631	0.521762			PA1052	Q9I4S2	-1.09739	-0.0593258	0.0130857
PA1058	1147202	1147471	+	shaE	ShaE	phaF	NP_249749.1	PA1058	13.7676	0.750579	0.300247	2.49987	0.0124238	1.68247	0.0291067
PA1069	1155584	1157878	+		hypothetical protein		NP_249760.1	PA1069	525.617	0.0389748	0.128554	0.303179	0.761753			PA1069	Q9I4Q5	1.09973	0.0606852	0.0448781
PA1070	1157954	1158655	-	braG	branched-chain amino acid transport protein BraG		NP_249761.1	PA1070	197.982	-0.264553	0.112335	-2.35503	0.0185212			PA1070	P21630	1.21366	0.123614	0.00158667
PA1071	1158658	1159425	-	braF	branched-chain amino acid transport protein BraF		NP_249762.1	PA1071	310.282	-0.12067	0.120222	-1.00373	0.315508			PA1071	P21629	1.27146	0.153311	0.0274165
PA1074	1161856	1162977	-	braC	branched-chain amino acid transport protein BraC		NP_249765.1	PA1074	3950.65	-0.006901	0.0596708	-0.115651	0.907929			PA1074	P21175	-1.15858	-0.0939646	0.00638746
PA1077	1164275	1164682	+	flgB	flagellar basal-body rod protein FlgB		NP_249768.1	PA1077	458.448	0.730705	0.103555	7.05623	1.71083e-12	1.65945	5.2893e-11
PA1078	1164688	1165128	+	flgC	flagellar basal-body rod protein FlgC		NP_249769.1	PA1078	256.129	0.767624	0.114295	6.71616	1.86581e-11	1.70246	5.10055e-10
PA1079	1165141	1165854	+	flgD	flagellar basal-body rod modification protein FlgD		NP_249770.1	PA1079	681.433	0.636963	0.10179	6.25762	3.90903e-10	1.55505	8.05695e-09
PA1080	1165882	1167270	+	flgE	flagellar hook protein FlgE		NP_249771.1	PA1080	1698.84	0.660829	0.0948562	6.96664	3.24605e-12	1.58099	9.47189e-11	PA1080	Q9I4P9
PA1081	1167488	1168237	+	flgF	flagellar basal-body rod protein FlgF		NP_249772.1	PA1081	284.987	0.723324	0.102427	7.06182	1.64337e-12	1.65098	5.11119e-11
PA1082	1168284	1169069	+	flgG	flagellar basal-body rod protein FlgG		NP_249773.1	PA1082	1020.15	0.654153	0.118358	5.52691	3.25926e-08	1.57369	4.47847e-07
PA1083	1169115	1169810	+	flgH	flagellar L-ring protein precursor FlgH		NP_249774.1	PA1083	547.486	0.555472	0.131552	4.22246	2.4165e-05			PA1083	Q9I4P6	1.15276	0.0907471	0.0254319
PA1084	1169822	1170931	+	flgI	flagellar P-ring protein precursor FlgI		NP_249775.1	PA1084	431.86	0.618062	0.100539	6.14749	7.87165e-10	1.53481	1.55458e-08
PA1085	1170942	1172144	+	flgJ	flagellar protein FlgJ		NP_249776.1	PA1085	724.148	0.622683	0.120061	5.18637	2.14431e-07	1.53974	2.35965e-06
PA1092	1183058	1184524	+	fliC	flagellin type B		NP_249783.1	PA1092	14873.1	0.629377	0.12488	5.03984	4.65921e-07	1.5469	4.71734e-06	PA1092	P72151
PA1094	1185060	1186484	+	fliD	flagellar capping protein FliD		NP_249785.1	PA1094	5072.02	0.612454	0.121766	5.02977	4.91061e-07	1.52886	4.9334e-06	PA1094	Q9K3C5
PA1097	1187587	1189059	+	fleQ	transcriptional regulator FleQ		NP_249788.1	PA1097	1919.96	0.272939	0.0481778	5.66524	1.46816e-08			PA1097	G3XCV0	1.1788	0.105006	0.00504014
PA1099	1190385	1191806	+	fleR	two-component response regulator		NP_249790.1	PA1099	492.143	0.605441	0.101146	5.98583	2.15283e-09	1.52144	3.86914e-08	PA1099	Q9I4N3
PA1100	1192053	1192382	+	fliE	flagellar hook-basal body complex protein FliE		NP_249791.1	PA1100	170.933	0.815515	0.138302	5.89665	3.70961e-09	1.75993	6.27613e-08
PA1101	1192405	1194201	+	fliF	Flagella M-ring outer membrane protein precursor		NP_249792.1	PA1101	806.997	0.605627	0.0850766	7.1186	1.09027e-12	1.52164	3.49558e-11	PA1101	Q51463
PA1103	1195225	1196031	+		probable flagellar assembly protein	fliH	NP_249794.1	PA1103	405.771	0.270392	0.0715518	3.77896	0.000157482			PA1103	Q9I4N2	1.21761	0.125688	0.0283937
PA1111	1202917	1203540	+		hypothetical protein		NP_249802.1	PA1111	44.5279	0.919967	0.250083	3.67865	0.000234469	1.89207	0.00103469
PA1116	1210558	1211397	+		hypothetical protein		NP_249807.1	PA1116	178.214	-0.768651	0.150415	-5.11021	3.21808e-07	-1.70368	3.39041e-06	PA1116	Q9I4L9
PA1118	1211888	1212571	-		hypothetical protein		NP_249809.1	PA1118	327.51	0.842352	0.209514	4.0205	5.8075e-05	1.79297	0.000311864
PA1119	1212717	1213223	-	yfiB	YfiB		NP_249810.1	PA1119	428.749	0.296534	0.0992724	2.98708	0.00281656			PA1119	Q9I4L6	1.24028	0.137464	0.0147724
PA1126	1218940	1219527	-		hypothetical protein		NP_249817.1	PA1126	1097.87	0.544825	0.0675905	8.06067	7.58756e-16			PA1126	Q9I4K9	1.27023	0.152694	0.0159193
PA1127	1219621	1220610	-		probable oxidoreductase	gsp69	NP_249818.1	PA1127	3912.13	0.707389	0.0615899	11.4855	1.56091e-30	1.63285	1.88543e-28	PA1127	Q9I4K8	1.23201	0.133194	0.0154832
PA1130	1222095	1223072	-	rhlC	rhamnosyltransferase 2		NP_249821.1	PA1130	388.398	0.637289	0.165607	3.8482	0.000118988	1.5554	0.000578675	PA1130	Q9I4K5
PA1136	1227474	1228205	+		probable transcriptional regulator		NP_249827.1	PA1136	47.1672	0.81057	0.191699	4.22835	2.35411e-05	1.7539	0.000141847
PA1144	1234816	1236150	-		probable major facilitator superfamily (MFS) transporter		NP_249835.1	PA1144	11.5056	0.987254	0.345369	2.85855	0.0042558	1.98241	0.0119549
PA1150	1243594	1245663	+	pys2	pyocin S2		NP_249841.1	PA1150	757.611	0.658422	0.141202	4.66298	3.11661e-06	1.57836	2.46013e-05
PA1157	1255042	1255752	+		probable two-component response regulator		NP_249848.1	PA1157	95.143	0.278937	0.156489	1.78247	0.0746733			PA1157	Q9I4I0	1.17195	0.101287	0.00055237
PA1159	1257772	1257981	+		probable cold-shock protein		NP_249850.1	PA1159	4964.27	-0.174823	0.1107	-1.57925	0.11428			PA1159	Q9I4H8	-1.44277	-0.234	0.0240053
PA1161	1258488	1259291	-	rrmA	rRNA methyltransferase		NP_249852.1	PA1161	50.8794	-0.296311	0.183927	-1.61103	0.107174			PA1161	Q9I4H6	-1.11401	-0.0689226	0.00955355
PA1162	1259291	1260442	-	dapE	succinyl-diaminopimelate desuccinylase		NP_249853.1	PA1162	204.118	-0.556385	0.112926	-4.92701	8.34987e-07			PA1162	Q9I4H5	-1.33	-0.182048	0.000346785
PA1166	1265147	1265935	-		hypothetical protein		NP_249857.1	PA1166	173.686	0.86113	0.165456	5.20459	1.94429e-07	1.81646	2.16245e-06	PA1166	Q9I4H1
PA1168	1267282	1267602	+		hypothetical protein		NP_249859.1	PA1168	28.0186	1.13773	0.227653	4.99765	5.80317e-07	2.20035	5.73035e-06
PA1171	1270972	1272168	+	sltB2	SltB2	soluble lytic transglycosylase	NP_249862.1	PA1171	176.396	-0.160355	0.134944	-1.18831	0.234713			PA1171	Q9I4G6	1.07179	0.0442551	0.0159141
PA1172	1272200	1272796	-	napC	cytochrome c-type protein NapC		NP_249863.1	PA1172	546.174	0.917652	0.171992	5.33543	9.53186e-08	1.88904	1.17041e-06	PA1172	Q9I4G5	1.31636	0.175468	0.00222856
PA1173	1272807	1273298	-	napB	cytochrome c-type protein NapB precursor		NP_249864.1	PA1173	297.372	0.870126	0.186888	4.65588	3.22606e-06	1.82782	2.53497e-05
PA1174	1273309	1275798	-	napA	periplasmic nitrate reductase protein NapA		NP_249865.1	PA1174	2339.04	0.950741	0.157144	6.05012	1.44734e-09	1.93286	2.70413e-08	PA1174	Q9I4G3
PA1175	1275795	1276124	-	napD	NapD protein of periplasmic nitrate reductase		NP_249866.1	PA1175	201.95	0.895779	0.207105	4.32524	1.52367e-05	1.86061	9.71036e-05
PA1176	1276117	1276608	-	napF	ferredoxin protein NapF		NP_249867.1	PA1176	162.96	1.04001	0.202676	5.1314	2.876e-07	2.05624	3.07365e-06
PA1177	1276617	1276784	-	napE	periplasmic nitrate reductase protein NapE		NP_249868.1	PA1177	126.427	1.16695	0.253732	4.59916	4.24206e-06	2.24537	3.2445e-05
PA1190	1291813	1292412	-		conserved hypothetical protein	yohC	NP_249881.1	PA1190	2504.08	0.913254	0.261626	3.49069	0.000481779	1.88329	0.00190874
PA1192	1293267	1294091	+		conserved hypothetical protein	ydaO	NP_249883.1	PA1192	488.71	-0.409696	0.0864449	-4.73938	2.14372e-06			PA1192	Q9I4E6	-1.34433	-0.188888	0.011111
PA1204	1303892	1304449	+		NAD(P)H quinone oxidoreductase	yieF	NP_249895.1	PA1204	51.3435	0.2188	0.164574	1.3295	0.183685			PA1204	Q9I4D4	-1.2478	-0.141321	0.000533459
PA1205	1304476	1305423	+		conserved hypothetical protein		NP_249896.1	PA1205	144.559	0.326377	0.117376	2.78062	0.0054256			PA1205	Q9I4D3	-1.11047	-0.0668911	0.0142761
PA1214	1314318	1315916	-		hypothetical protein		NP_249905.1	PA1214	260.723	0.642907	0.143427	4.48246	7.37886e-06	1.56147	5.18617e-05	PA1214	Q9I4C4
PA1216	1317404	1318150	-		hypothetical protein		NP_249907.1	PA1216	1433.54	0.42315	0.126617	3.34197	0.000831873			PA1216	Q9I4C2	-1.08675	-0.053104	0.0120629
PA1217	1318147	1319514	-		probable 2-isopropylmalate synthase		NP_249908.1	PA1217	1073.05	0.592448	0.126952	4.66671	3.06066e-06	1.5078	2.42704e-05	PA1217	Q9I4C1
PA1218	1319511	1320389	-		hypothetical protein		NP_249909.1	PA1218	844.409	0.601037	0.144992	4.14531	3.3936e-05	1.51681	0.000194551	PA1218	Q9I4C0	-1.19043	-0.111278	0.01421
PA1219	1320386	1321000	-		hypothetical protein		NP_249910.1	PA1219	129.884	0.669131	0.138197	4.84185	1.28636e-06	1.59011	1.14998e-05
PA1220	1320994	1322256	-		hypothetical protein		NP_249911.1	PA1220	308.235	0.639897	0.126844	5.04475	4.5412e-07	1.55822	4.60683e-06	PA1220	Q9I4B8	1.13751	0.0822457	0.0139978
PA1221	1322253	1324109	-		hypothetical protein		NP_249912.1	PA1221	642.063	0.801461	0.144505	5.54627	2.91834e-08	1.74287	4.06377e-07	PA1221	Q9I4B7
PA1222	1324793	1325950	-		probable membrane-bound lytic murein transglycolase A	mltA	NP_249913.1	PA1222	155.646	-0.668212	0.111821	-5.97574	2.29054e-09	-1.5891	4.07433e-08	PA1222	Q9I4B6
PA1228	1330117	1330467	-		hypothetical protein		NP_249919.1	PA1228	57.8583	-1.74259	0.230584	-7.55729	4.11542e-14	-3.34635	1.65701e-12
PA1234	1334950	1335453	-		hypothetical protein		NP_249925.1	PA1234	38.7304	-0.589034	0.194295	-3.03165	0.00243222	-1.50424	0.00748397	PA1234	Q9I4A4
PA1239	1340910	1341794	-		hypothetical protein		NP_249930.1	PA1239	14.0114	1.48586	0.35256	4.2145	2.50336e-05	2.80084	0.000149869
PA1240	1341851	1342648	-		probable enoyl-CoA hydratase/isomerase		NP_249931.1	PA1240	35.2664	0.973858	0.219274	4.44128	8.94251e-06	1.96409	6.10347e-05
PA1244	1348060	1348401	-		hypothetical protein		NP_249935.1	PA1244	3255.07	0.202524	0.115255	1.75717	0.0788885			PA1244	Q9I494	-1.33591	-0.184876	0.0194555
PA1247	1352525	1353823	+	aprE	alkaline protease secretion protein AprE		NP_249938.1	PA1247	479.884	-0.186773	0.141089	-1.32379	0.185573			PA1247	Q03025	-1.12399	-0.0746144	0.00543694
PA1248	1353827	1355272	+	aprF	Alkaline protease secretion outer membrane protein AprF precursor		NP_249939.1	PA1248	401.355	-0.258392	0.131481	-1.96525	0.0493858			PA1248	Q03027	-1.17679	-0.103917	0.00457123
PA1250	1357317	1357712	+	aprI	alkaline proteinase inhibitor AprI		NP_249941.1	PA1250	407.867	0.138046	0.0946653	1.45826	0.14477			PA1250	Q03026	-1.25244	-0.143691	0.0100646
PA1254	1362371	1363288	-	lhpC	delta1-pyrroline-4-hydroxy-2-carboxylate deaminase, LphC		NP_249945.1	PA1254	10.398	1.21583	0.354694	3.42783	0.000608416	2.32275	0.00233391
PA1255	1363439	1364473	-	lhpK	D-hydroxyproline epimerase, LhpK		NP_249946.1	PA1255	28.0739	0.961739	0.260144	3.69695	0.000218201	1.94766	0.000971155
PA1256	1364499	1365221	-	lhpO	ABC transporter ATP-binding protein, LhpO		NP_249947.1	PA1256	123.199	0.862421	0.332966	2.59011	0.00959444	1.81809	0.0237529
PA1259	1366538	1368280	-	lhpH	LhpH		NP_249950.1	PA1259	17.681	1.04225	0.327577	3.1817	0.00146412	2.05944	0.00486853
PA1260	1368339	1369160	-	lhpP	ABC transporter periplasmic-binding protein, LhpP		NP_249951.1	PA1260	46.7897	1.0495	0.251807	4.16789	3.07429e-05	2.06982	0.000178811	PA1260	Q9I484	1.09199	0.0561747	0.0349287
PA1271	1381804	1383654	+		probable tonB-dependent receptor		NP_249962.1	PA1271	361.181	-0.707363	0.166563	-4.24681	2.16837e-05	-1.63282	0.000132189	PA1271	Q9I473	-1.27431	-0.154743	0.0200134
PA1272	1383718	1384329	+	cobO	cob(I)alamin adenosyltransferase	cobA; btuR	NP_249963.1	PA1272	143.807	-0.672926	0.148894	-4.51951	6.19833e-06	-1.5943	4.4652e-05	PA1272	Q9I472	-1.15989	-0.0946828	0.0085571
PA1273	1384361	1385668	+	cobB	cobyrinic acid a,c-diamide synthase	cbiA	NP_249964.1	PA1273	121.052	-0.840866	0.174571	-4.81674	1.45919e-06	-1.79113	1.28024e-05
PA1274	1385670	1386326	+		conserved hypothetical protein	bluB	NP_249965.1	PA1274	26.2603	-0.848681	0.290081	-2.92567	0.00343715	-1.80085	0.00999024
PA1275	1386323	1387261	+	cobD	cobalamin biosynthetic protein CobD	cbiB	NP_249966.1	PA1275	28.9832	-0.6877	0.241231	-2.85079	0.00436107	-1.61071	0.0121716
PA1276	1387254	1388249	+	cobC	cobalamin biosynthetic protein CobC	cobD	NP_249967.1	PA1276	49.2947	-0.765429	0.262129	-2.92005	0.0034998	-1.69988	0.0101214
PA1277	1388242	1389714	+	cobQ	cobyric acid synthase	cbiP	NP_249968.1	PA1277	102.763	-0.887103	0.182376	-4.86415	1.14951e-06	-1.84946	1.0438e-05
PA1278	1389707	1390228	+	cobP	cobinamide kinase	cobU	NP_249969.1	PA1278	42.1279	-1.01818	0.21235	-4.79484	1.62805e-06	-2.02537	1.40935e-05
PA1279	1390225	1391280	+	cobU	nicotinate-nucleotide--dimethylbenzimidazole phosphoribosyltransferase	cobT	NP_249970.1	PA1279	59.6328	-0.797015	0.20464	-3.89472	9.83132e-05	-1.7375	0.000492873
PA1280	1391277	1391861	+		hypothetical protein	cobC	NP_249971.1	PA1280	18.5053	-1.27922	0.339646	-3.76634	0.000165659	-2.42708	0.000765507
PA1281	1391864	1392601	+	cobV	cobalamin (5'-phosphate) synthase	cobS	NP_249972.1	PA1281	24.2212	-0.750751	0.232918	-3.22325	0.00126746	-1.68267	0.00432534
PA1287	1398618	1399172	+		probable glutathione peroxidase		NP_249978.1	PA1287	159.987	-0.120306	0.121558	-0.989698	0.322322			PA1287	Q9I457	-1.27563	-0.155404	0.0205191
PA1289	1400711	1401190	-		hypothetical protein		NP_249980.1	PA1289	548.896	1.22961	0.229356	5.36111	8.27117e-08	2.34503	1.03519e-06
PA1292	1402981	1403835	-		probable 3-mercaptopyruvate sulfurtransferase		NP_249983.1	PA1292	181.565	-0.584293	0.102588	-5.69555	1.22973e-08			PA1292	Q9I452	-1.11713	-0.0707086	0.00176012
PA1307	1417965	1418738	+		conserved hypothetical protein	yafJ	NP_249998.1	PA1307	261.016	-0.592408	0.0988971	-5.99014	2.09661e-09	-1.50776	3.78118e-08
PA1308	1418765	1419289	+		hypothetical protein		NP_249999.1	PA1308	94.7833	-0.754902	0.151806	-4.97281	6.59906e-07	-1.68752	6.40663e-06
PA1315	1425140	1425754	-		probable transcriptional regulator		NP_250006.1	PA1315	80.7173	0.0516297	0.140361	0.367836	0.712995			PA1315	Q9I429	1.08486	0.051997	0.0252423
PA1322	1433166	1435364	+		probable TonB-dependent receptor	pfuA	NP_250013.1	PA1322	31.2053	1.00215	0.236018	4.24607	2.17556e-05	2.00298	0.000132317
PA1324	1435885	1436397	+		hypothetical protein		NP_250015.1	PA1324	2860.17	0.469432	0.218906	2.14444	0.0319974			PA1324	Q9I420	1.2991	0.16704	0.0153889
PA1325	1436663	1437070	+		conserved hypothetical protein	yybH	NP_250016.1	PA1325	86.3685	-0.880649	0.144506	-6.09422	1.09972e-09	-1.8412	2.09998e-08	PA1325	Q9I419	-1.5432	-0.276958	0.0145441
PA1326	1437067	1438614	+	ilvA2	threonine dehydratase, biosynthetic		NP_250017.1	PA1326	292.547	-1.01564	0.203737	-4.98506	6.1944e-07	-2.0218	6.0682e-06	PA1326	Q9I418	-1.43612	-0.231052	0.00934866
PA1338	1451719	1453392	-	ggt	gamma-glutamyltranspeptidase precursor		NP_250029.1	PA1338	998.532	-0.20109	0.0965344	-2.08309	0.0372428			PA1338	Q9I406	-1.39135	-0.210832	0.00802239
PA1342	1455815	1456723	-	aatJ	AatJ		NP_250033.1	PA1342	7470.58	0.0293589	0.107424	0.273299	0.784623			PA1342	Q9I402	-1.10282	-0.0624794	0.0378091
PA1348	1462696	1463403	+		hypothetical protein		NP_250039.1	PA1348	185.362	0.953593	0.215352	4.42806	9.50846e-06	1.93669	6.41389e-05
PA1349	1463586	1463936	+		conserved hypothetical protein		NP_250040.1	PA1349	86.9151	0.720658	0.256438	2.81026	0.00495011	1.64793	0.0135107
PA1350	1464111	1464860	+		hypothetical protein		NP_250041.1	PA1350	112.929	0.719075	0.228627	3.14518	0.00165983	1.64613	0.0054221
PA1356	1468913	1470019	+		hypothetical protein		NP_250047.1	PA1356	70.4459	0.72766	0.238517	3.05077	0.00228258	1.65595	0.00707804
PA1357	1470088	1470564	+		conserved hypothetical protein		NP_250048.1	PA1357	98.1038	-0.546289	0.155974	-3.50243	0.000461036			PA1357	Q9I3Y7	-1.25766	-0.146344	0.000258874
PA1363	1474727	1475467	+		ECF sigma factor		NP_250054.1	PA1363	36.1567	-0.759842	0.222684	-3.41219	0.000644422	-1.6933	0.00244138
PA1364	1475464	1476306	+		probable transmembrane sensor		NP_250055.1	PA1364	17.7567	-0.91177	0.322997	-2.82284	0.00476005	-1.88135	0.0130744
PA1365	1476384	1478825	+		probable siderophore receptor		NP_250056.1	PA1365	53.2658	-0.619846	0.174507	-3.55198	0.00038234	-1.53671	0.00156862
PA1371	1486266	1486967	-		hypothetical protein		NP_250062.1	PA1371	1311.05	0.556343	0.134345	4.14116	3.45558e-05			PA1371	Q9I3X3	1.42547	0.226299	0.0032889
PA1372	1486960	1489095	-		hypothetical protein		NP_250063.1	PA1372	5451.56	0.615707	0.12571	4.89783	9.69011e-07	1.53231	9.01979e-06	PA1372	Q9I3X2	1.20376	0.118383	0.000517469
PA1375	1491913	1493055	+	pdxB	erythronate-4-phosphate dehydrogenase		NP_250066.1	PA1375	96.7354	-0.437201	0.19238	-2.27259	0.0230509			PA1375	Q9I3W9	-1.07658	-0.0471022	0.0151003
PA1376	1493090	1494823	-	aceK	isocitrate dehydrogenase kinase/phosphatase		NP_250067.1	PA1376	408.012	-0.223329	0.0862093	-2.59054	0.00958243			PA1376	Q9I3W8	-1.14093	-0.0841666	0.0245896
PA1383	1501611	1503416	+		hypothetical protein		NP_250074.1	PA1383	209.139	0.70871	0.114709	6.17833	6.47841e-10	1.63434	1.30929e-08	PA1383	Q9I3W1	1.59683	0.298767	1.89499e-07
PA1384	1503568	1504581	+	galE	UDP-glucose 4-epimerase		NP_250075.1	PA1384	44.132	0.738061	0.206503	3.57409	0.000351451	1.66793	0.00146304
PA1385	1504605	1505729	+		probable glycosyl transferase		NP_250076.1	PA1385	101.506	1.01467	0.190082	5.33805	9.39528e-08	2.02044	1.15912e-06
PA1386	1505749	1507017	+		probable ATP-binding component of ABC transporter		NP_250077.1	PA1386	103.732	0.878458	0.133458	6.58229	4.63259e-11	1.83841	1.17949e-09
PA1387	1507164	1508720	+		hypothetical protein		NP_250078.1	PA1387	115.27	0.743536	0.128934	5.76678	8.07992e-09	1.67427	1.26027e-07
PA1388	1508737	1509465	+		hypothetical protein		NP_250079.1	PA1388	48.6501	0.621979	0.208637	2.98116	0.00287161	1.53899	0.00859663
PA1397	1518914	1519546	+		probable two-component response regulator		NP_250088.1	PA1397	73.6122	-0.752585	0.168163	-4.47534	7.62903e-06	-1.68481	5.33313e-05
PA1398	1519627	1519968	+		hypothetical protein		NP_250089.1	PA1398	42.2372	-0.503627	0.172661	-2.91685	0.00353591			PA1398	Q9I3U6	-1.12389	-0.0745595	0.0071857
PA1405	1527191	1528783	+		probable helicase		NP_250096.1	PA1405	42.7959	-0.760396	0.195176	-3.89594	9.7817e-05	-1.69396	0.000490881
PA1411	1535586	1536497	+		hypothetical protein		NP_250102.1	PA1411	26.3745	-0.601741	0.227749	-2.64212	0.00823885	-1.51755	0.0208338
PA1414	1538683	1538916	+		hypothetical protein		NP_250105.1	PA1414	252.979	1.11828	0.29888	3.74157	0.000182874	2.17088	0.000832274
PA1423	1548334	1549587	-	bdlA	BdlA	biofilm dispersion locus A; bdlA	NP_250114.1	PA1423	155.136	0.957392	0.180668	5.29916	1.16334e-07	1.9418	1.40521e-06
PA1429	1555012	1557720	+		probable cation-transporting P-type ATPase		NP_250120.1	PA1429	80.2623	0.671882	0.223916	3.00059	0.00269453	1.59315	0.00817489
PA1430	1558171	1558890	+	lasR	transcriptional regulator LasR		NP_250121.1	PA1430	1582.77	0.427544	0.140772	3.03713	0.00238845			PA1430	P25084	-1.28226	-0.158711	0.0491859
PA1431	1558880	1559122	-	rsaL	regulatory protein RsaL		NP_250122.1	PA1431	8089.11	0.76922	0.202437	3.79979	0.000144817	1.70435	0.000683801	PA1431	G3XD78	1.25094	0.142924	0.00825407
PA1452	1580321	1582444	+	flhA	flagellar biosynthesis protein FlhA		NP_250143.1	PA1452	725.552	0.414263	0.0642501	6.44767	1.13583e-10			PA1452	Q9I3P9	1.27582	0.155497	0.012579
PA1461	1591286	1592176	+	motD	MotD	motB	NP_250152.1	PA1461	462.747	0.141693	0.0696312	2.0349	0.0418605			PA1461	G3XD90	1.12322	0.0741783	0.00692807
PA1462	1592271	1593059	+		probable plasmid partitioning protein		NP_250153.1	PA1462	803.738	0.331284	0.0726964	4.55709	5.18679e-06			PA1462	G3XCW7	1.10122	0.0615507	0.00437623
PA1471	1599024	1599320	-		hypothetical protein		NP_250162.1	PA1471	287.059	0.670275	0.218618	3.06596	0.00216969	1.59138	0.00680517
PA1474	1600415	1601893	-		hypothetical protein		NP_250165.1	PA1474	453.277	0.589539	0.117973	4.99723	5.81586e-07	1.50477	5.73199e-06
PA1478	1604426	1604602	+		hypothetical protein	helD; cycX; ccmD; pfcyt2	NP_250169.1	PA1478	13.5938	-1.18566	0.329325	-3.60028	0.000317872	-2.27468	0.00134668
PA1487	1613234	1614649	-		probable carbohydrate kinase		NP_250178.1	PA1487	41.3632	0.664068	0.19504	3.40478	0.000662175	1.58454	0.00249227
PA1488	1614670	1615908	-		hypothetical protein		NP_250179.1	PA1488	27.6438	0.681858	0.220764	3.08862	0.00201085	1.6042	0.0063919
PA1489	1615895	1617085	-		hypothetical protein		NP_250180.1	PA1489	46.8446	0.688512	0.183189	3.75848	0.000170949	1.61162	0.000786454
PA1490	1617489	1618265	-		probable transcriptional regulator		NP_250181.1	PA1490	87.1807	0.538895	0.130333	4.13476	3.55321e-05			PA1490	Q9I3M2	1.15945	0.0944442	0.0233938
PA1491	1618612	1619847	+		probable transporter		NP_250182.1	PA1491	24.2334	0.587464	0.234284	2.50748	0.0121594	1.5026	0.0286795
PA1492	1619907	1620263	+		hypothetical protein		NP_250183.1	PA1492	13.7725	0.724779	0.305672	2.3711	0.0177352	1.65265	0.0393324
PA1493	1620345	1621343	-	cysP	sulfate-binding protein of ABC transporter		NP_250184.1	PA1493	1931.07	0.326683	0.14338	2.27844	0.0227002			PA1493	Q9I3L9	1.21909	0.12646	0.023799
PA1502	1630902	1632677	-	gcl	glyoxylate carboligase		NP_250193.1	PA1502	18.1819	1.4748	0.287572	5.12846	2.92122e-07	2.77945	3.10919e-06
PA1504	1633842	1634492	-		probable transcriptional regulator		NP_250195.1	PA1504	350.682	-0.38758	0.125372	-3.09145	0.00199183			PA1504	Q9I3K8	-1.1543	-0.0916033	0.00166785
PA1507	1636329	1637696	-		probable transporter		NP_250198.1	PA1507	105.612	0.737514	0.175178	4.21008	2.5528e-05	1.6673	0.00015223
PA1509	1638652	1639794	-	tplEi	immunity protein, TplEi	tli4	NP_250200.1	PA1509	706.365	0.605897	0.11498	5.26958	1.36734e-07	1.52192	1.61042e-06
PA1510	1639791	1641500	-	tplE	type 6 PGAP1-like effector, TplE	tle4	NP_250201.1	PA1510	494.013	0.61995	0.0939823	6.59645	4.21106e-11	1.53682	1.08278e-09
PA1513	1645211	1646488	-		hypothetical protein		NP_250204.1	PA1513	266.433	0.614149	0.152002	4.0404	5.336e-05	1.53065	0.000290821	PA1513	Q9I3K0	1.29628	0.165652	0.00878693
PA1514	1646537	1647046	-		ureidoglycolate hydrolaseYbbT	ybbT	NP_250205.1	PA1514	121.917	0.639655	0.249741	2.56127	0.0104291	1.55796	0.0253424	PA1514	Q9I3J9
PA1515	1647101	1648099	-	alc	allantoicase		NP_250206.1	PA1515	130.235	0.88887	0.18488	4.80782	1.52586e-06	1.85172	1.32752e-05
PA1516	1648117	1648632	-		hypothetical protein		NP_250207.1	PA1516	49.5557	0.744322	0.218127	3.41234	0.000644081	1.67519	0.00244138	PA1516	Q9I3J7	-1.20244	-0.117684	0.031024
PA1517	1648629	1649555	-		conserved hypothetical protein		NP_250208.1	PA1517	137.568	1.07911	0.195915	5.50808	3.62778e-08	2.11274	4.89421e-07	PA1517	Q9I3J6	1.10097	0.0614058	0.0280948
PA1518	1649928	1650308	+		conserved hypothetical protein		NP_250209.1	PA1518	98.9098	0.609367	0.136467	4.46529	7.99595e-06	1.52559	5.5597e-05
PA1519	1650549	1651898	-		probable transporter		NP_250210.1	PA1519	47.7799	0.684985	0.256053	2.67517	0.00746916	1.60769	0.0191371
PA1523	1655346	1657745	-	xdhB	xanthine dehydrogenase		NP_250214.1	PA1523	259.936	0.574113	0.162077	3.54222	0.000396778			PA1523	Q9I3J0	1.16194	0.0958123	0.0241906
PA1524	1657738	1659192	-	xdhA	xanthine dehydrogenase		NP_250215.1	PA1524	113.998	0.675497	0.18188	3.71398	0.000204026	1.59715	0.000915122
PA1527	1661412	1664900	+		conserved hypothetical protein		NP_250218.1	PA1527	1275.23	-0.218271	0.0643406	-3.39243	0.000692753			PA1527	Q9I3I6	-1.11643	-0.0703074	0.000801967
PA1528	1665065	1665934	+	zipA	cell division protein ZipA		NP_250219.1	PA1528	1854.72	0.234731	0.0554969	4.22963	2.34074e-05			PA1528	Q9I3I5	1.08481	0.0519682	0.0279032
PA1530	1668455	1668832	+		hypothetical protein		NP_250221.1	PA1530	128.551	0.0119878	0.119403	0.100399	0.920028			PA1530	Q9I3I3	1.43828	0.232009	0.0172108
PA1532	1669989	1672034	+	dnaX	DNA polymerase subunits gamma and tau		NP_250223.1	PA1532	839.807	-0.398004	0.108216	-3.67785	0.000235208			PA1532	Q9I3I1	-1.19502	-0.113731	0.0162709
PA1538	1675862	1677445	-		probable flavin-containing monooxygenase		NP_250229.1	PA1538	42.2496	0.745173	0.19797	3.76406	0.000167176	1.67618	0.000771833
PA1545	1682051	1682518	+		hypothetical protein		NP_250236.1	PA1545	621.394	0.654142	0.153012	4.27509	1.91057e-05	1.57368	0.000117856
PA1546	1682567	1683949	-	hemN	oxygen-independent coproporphyrinogen III oxidase		NP_250237.1	PA1546	472.155	1.20553	0.241667	4.98841	6.08796e-07	2.30623	5.98056e-06	PA1546	P77915	1.41201	0.220242	0.0437557
PA1552	1689557	1690513	-	ccoP1	Cytochrome c oxidase, cbb3-type, CcoP subunit		NP_250243.1	PA1552	1672.96	-0.68701	0.115843	-5.93055	3.01921e-09	-1.60994	5.19264e-08	PA1552	Q9I3G5	-1.31213	-0.173411	4.20835e-05
PA1552.1	1690510	1690695	-	ccoQ1	Cytochrome c oxidase, cbb3-type, CcoQ subunit		YP_003933610.1	PA1552.1	131.966	-0.80916	0.118855	-6.80794	9.90038e-12	-1.75219	2.7796e-10
PA1553	1690701	1691312	-	ccoO1	Cytochrome c oxidase, cbb3-type, CcoO subunit	fixO; ccoO	NP_250244.1	PA1553	560.437	-0.726408	0.10686	-6.79773	1.06279e-11	-1.65451	2.96782e-10	PA1553	Q9I3G4	-1.55029	-0.279886	0.000832085
PA1554	1691327	1692754	-	ccoN1	Cytochrome c oxidase, cbb3-type, CcoN subunit	ccoN; fixN; cytN	NP_250245.1	PA1554	1340.68	-0.679375	0.10201	-6.65987	2.74068e-11	-1.60145	7.33768e-10	PA1554	Q9I3G3
PA1555	1693119	1694045	-	ccoP2	Cytochrome c oxidase, cbb3-type, CcoP subunit	ccoP; fixP	NP_250246.1	PA1555	263.862	0.959424	0.402489	2.38373	0.0171381	1.94453	0.0381877	PA1555	Q9I3G2	1.451	0.237632	0.0414389
PA1555.1	1694042	1694227	-	ccoQ2	Cytochrome c oxidase, cbb3-type, CcoQ subunit		YP_003933611.1	PA1555.1	14.503	0.833058	0.407991	2.04185	0.0411662			PA1555.1	E1JGJ7	-1.54601	-0.278119	0.00372163
PA1556	1694233	1694841	-	ccoO2	Cytochrome c oxidase, cbb3-type, CcoO subunit	ccoO; fixO	NP_250247.1	PA1556	93.4223	1.08809	0.426522	2.55108	0.0107391	2.12592	0.0259316	PA1556	Q9I3G1
PA1557	1694852	1696279	-	ccoN2	Cytochrome c oxidase, cbb3-type, CcoN subunit	ccoN; fixN; cytN	NP_250248.1	PA1557	206.285	1.04749	0.431725	2.42629	0.015254	2.06693	0.0345678
PA1561	1698382	1699947	-	aer	aerotaxis receptor Aer		NP_250252.1	PA1561	444.259	0.584507	0.186096	3.14088	0.00168438			PA1561	Q9I3F6	1.24613	0.140468	0.0137824
PA1574	1714778	1715059	-		conserved hypothetical protein	yaiE	NP_250265.1	PA1574	222.384	-0.636859	0.140804	-4.52302	6.09645e-06	-1.55494	4.40403e-05	PA1574	Q9I3E3	-1.15337	-0.0910876	0.00361635
PA1577	1716682	1717023	-		hypothetical protein		NP_250268.1	PA1577	17.0351	-0.648749	0.266394	-2.4353	0.0148794	-1.56781	0.0338371
PA1581	1720744	1721130	+	sdhC	succinate dehydrogenase (C subunit)	cybA	NP_250272.1	PA1581	2789.63	-0.683231	0.124586	-5.48402	4.15758e-08	-1.60573	5.56559e-07	PA1581	Q9I3D7	-1.09844	-0.0599382	0.0330655
PA1582	1721124	1721492	+	sdhD	succinate dehydrogenase (D subunit)		NP_250273.1	PA1582	990.257	-0.703421	0.169953	-4.13892	3.48946e-05	-1.62836	0.000198079	PA1582	Q9I3D6	-1.17762	-0.104371	0.0390497
PA1583	1721496	1723268	+	sdhA	succinate dehydrogenase (A subunit)		NP_250274.1	PA1583	3134.61	-0.704266	0.132923	-5.2983	1.16886e-07	-1.62932	1.4086e-06	PA1583	Q9I3D5	-1.25407	-0.144521	3.91028e-06
PA1584	1723280	1723987	+	sdhB	succinate dehydrogenase (B subunit)		NP_250275.1	PA1584	2318.39	-0.53674	0.113178	-4.74243	2.11166e-06			PA1584	Q9I3D4	-1.20103	-0.116936	0.00300059
PA1586	1727118	1728347	+	sucB	dihydrolipoamide succinyltransferase (E2 subunit)		NP_250277.1	PA1586	2671.5	-0.191285	0.0963378	-1.98556	0.0470819			PA1586	Q9I3D2	-1.24208	-0.138388	0.000731008
PA1587	1728416	1729852	+	lpd	dihydrolipoamide dehydrogenase Lpd	lpdA	NP_250278.1	PA1587	3246.56	-0.184278	0.0996081	-1.85003	0.0643088			PA1587	Q9I3D1	-1.19285	-0.112571	0.000776111
PA1588	1730181	1731347	+	sucC	succinyl-CoA synthetase beta chain		NP_250279.1	PA1588	9332.77	-0.594988	0.11868	-5.01338	5.34832e-07	-1.51046	5.30137e-06	PA1588	P53593	-1.14145	-0.0844561	0.0227246
PA1589	1731347	1732234	+	sucD	succinyl-CoA synthetase alpha chain		NP_250280.1	PA1589	5839.98	-0.51707	0.121306	-4.26251	2.02142e-05			PA1589	Q51567	-1.39008	-0.210251	0.000553971
PA1591	1734004	1734768	+		hypothetical protein		NP_250282.1	PA1591	47.8714	-0.764913	0.206297	-3.70782	0.000209047	-1.69927	0.000934416
PA1592	1734827	1735063	-		hypothetical protein		NP_250283.1	PA1592	6014.74	0.938242	0.229814	4.08262	4.45317e-05	1.91619	0.000247907
PA1602	1745533	1746024	-		probable oxidoreductase		NP_250293.1	PA1602	19.1456	0.606649	0.262638	2.30983	0.0208977	1.52272	0.0452073
PA1606	1748699	1749175	+		hypothetical protein		NP_250297.1	PA1606	34.8831	0.846052	0.282252	2.99751	0.00272197	1.79757	0.00822929
PA1608	1749895	1751520	-		probable chemotaxis transducer		NP_250299.1	PA1608	178.258	0.418781	0.110636	3.78523	0.000153569			PA1608	Q9I3B3	1.09577	0.0583832	0.028339
PA1614	1758748	1759770	+	gpsA	glycerol-3-phosphate dehydrogenase, biosynthetic	gpdA	NP_250305.1	PA1614	240.255	-0.250908	0.103137	-2.43277	0.0149838			PA1614	Q9I3A8	-1.11188	-0.0677	0.0132256
PA1618	1762433	1762870	+		conserved hypothetical protein	ybdB	NP_250309.1	PA1618	116.265	-0.5011	0.129827	-3.85975	0.000113502			PA1618	Q9I3A4	-1.1015	-0.0617141	0.0179541
PA1619	1762928	1763752	+		probable transcriptional regulator		NP_250310.1	PA1619	55.4029	-0.588304	0.167209	-3.51838	0.000434184	-1.50348	0.00175089
PA1621	1764536	1765348	+		probable hydrolase		NP_250312.1	PA1621	275.334	1.71058	0.112196	15.2464	1.74035e-52	3.27292	6.95337e-50	PA1621	Q9I3A1	1.53968	0.275502	0.000512973
PA1622	1765345	1766205	+		probable hydrolase		NP_250313.1	PA1622	155.717	1.71644	0.140488	12.2178	2.49853e-34	3.28626	3.41509e-32
PA1624	1766956	1767762	+		hypothetical protein		NP_250315.1	PA1624	104.579	0.0368616	0.15941	0.231237	0.81713			PA1624	Q9I398	-1.15336	-0.0910813	0.00589117
PA1638	1784108	1785016	+		conserved hypothetical protein	yneH	NP_250329.1	PA1638	34.6858	-0.602443	0.211674	-2.84608	0.00442604	-1.51829	0.0123199
PA1642	1787250	1788284	+	selD	selenophosphate synthetase		NP_250333.1	PA1642	312.86	-0.0543671	0.0903586	-0.601681	0.547387			PA1642	Q9I383	-1.14623	-0.0871211	0.00885971
PA1643	1788284	1789393	+		conserved hypothetical protein	ybbB	NP_250334.1	PA1643	297.241	-0.060179	0.0843387	-0.713539	0.475512			PA1643	Q9I382	1.06651	0.0411078	0.0376539
PA1659	1807241	1807648	+	hsiF2	HsiF2	tssE2	NP_250350.1	PA1659	92.9542	0.684895	0.161283	4.24654	2.171e-05	1.60759	0.000132194
PA1661	1809737	1810744	+	hsiH2	HsiH2		NP_250352.1	PA1661	73.2662	0.614032	0.204246	3.00634	0.00264417	1.53053	0.00805504
PA1666	1816352	1816858	+	lip2	Lip2		NP_250357.1	PA1666	54.3479	0.411909	0.189285	2.17614	0.0295451			PA1666	Q9I359	1.33427	0.184091	0.00017642
PA1673	1824969	1825430	+		hypothetical protein		NP_250364.1	PA1673	142.162	1.10565	0.343153	3.22202	0.0012729	2.15195	0.00432687	PA1673	Q9I352	1.33638	0.185102	0.0344414
PA1681	1830879	1831970	+	aroC	chorismate synthase		NP_250372.1	PA1681	572.674	-0.384919	0.0780024	-4.93471	8.02707e-07			PA1681	Q9I344	-1.18403	-0.107832	4.48595e-05
PA1682	1832014	1833165	+		probable MFS metabolite transporter		NP_250373.1	PA1682	41.3822	-0.758591	0.231209	-3.28097	0.00103451	-1.69184	0.00365278
PA1683	1833162	1833779	+		probable sugar aldolase		NP_250374.1	PA1683	113.828	-0.26245	0.136922	-1.91679	0.055265			PA1683	Q9I342	-1.09817	-0.0597797	0.0474563
PA1685	1834393	1835142	+	masA	enolase-phosphatase E-1		NP_250376.1	PA1685	143.607	-0.587423	0.133372	-4.40439	1.0608e-05	-1.50256	7.07288e-05	PA1685	Q9I340
PA1687	1836367	1837227	+	speE	spermidine synthase		NP_250378.1	PA1687	172.296	-0.911757	0.1744	-5.22796	1.71388e-07	-1.88134	1.95095e-06	PA1687	Q9X6R0	-1.10056	-0.0611686	0.0127168
PA1688	1837388	1838257	+		hypothetical protein		NP_250379.1	PA1688	207.021	-0.623786	0.117963	-5.28799	1.23669e-07	-1.54091	1.48004e-06
PA1689	1838260	1840362	+		conserved hypothetical protein		NP_250380.1	PA1689	555.667	-0.777952	0.135587	-5.73765	9.59995e-09	-1.71469	1.47521e-07	PA1689	Q9I338	-1.30557	-0.170214	5.08303e-06
PA1690	1840468	1841517	-	pscU	translocation protein in type III secretion		NP_250381.1	PA1690	17.6268	-2.22451	0.355032	-6.26566	3.71246e-10	-4.67352	7.68227e-09
PA1691	1841514	1842302	-	pscT	translocation protein in type III secretion		NP_250382.1	PA1691	7.71251	-1.81428	0.437867	-4.14346	3.42107e-05	-3.51685	0.000195264
PA1692	1842299	1842565	-		probable translocation protein in type III secretion	pscS	NP_250383.1	PA1692	7.30549	-2.16138	0.472018	-4.57902	4.6717e-06	-4.47342	3.51664e-05
PA1693	1842568	1843221	-	pscR	translocation protein in type III secretion		NP_250384.1	PA1693	44.7051	-1.18748	0.187155	-6.34486	2.22622e-10	-2.27754	4.87889e-09
PA1694	1843218	1844147	-	pscQ	translocation protein in type III secretion		NP_250385.1	PA1694	13.5148	-3.11184	0.421346	-7.38548	1.51903e-13	-8.64485	5.63558e-12
PA1695	1844144	1845253	-	pscP	translocation protein in type III secretion		NP_250386.1	PA1695	29.0873	-2.96685	0.326572	-9.08483	1.03861e-19	-7.81826	6.65992e-18
PA1696	1845241	1845717	-	pscO	translocation protein in type III secretion		NP_250387.1	PA1696	14.4195	-3.6045	0.502253	-7.17665	7.14417e-13	-12.1636	2.40953e-11
PA1697	1845714	1847036	-		ATP synthase in type III secretion system	pscN	NP_250388.1	PA1697	74.5084	-3.18447	0.226764	-14.0431	8.48969e-45	-9.09121	2.32081e-42
PA1698	1847227	1848093	+	popN	Type III secretion outer membrane protein PopN precursor		NP_250389.1	PA1698	48.969	-3.12108	0.2533	-12.3217	6.9252e-35	-8.7004	1.0277e-32
PA1699	1848074	1848352	+	pcr1	Pcr1	pcr1	NP_250390.1	PA1699	13.4974	-2.44175	0.389021	-6.27665	3.45949e-10	-5.43301	7.30429e-09
PA1700	1848339	1848710	+	pcr2	Pcr2	pcr2	NP_250391.1	PA1700	5.48497	-2.05905	0.562447	-3.66088	0.000251349	-4.16712	0.00110077
PA1701	1848707	1849072	+	pcr3	Pcr3	pcr3	NP_250392.1	PA1701	6.62249	-2.94553	0.562749	-5.23418	1.65723e-07	-7.70358	1.89596e-06
PA1703	1849403	1851523	+	pcrD	type III secretory apparatus protein PcrD		NP_250394.1	PA1703	88.5857	-2.05375	0.150321	-13.6624	1.70178e-42	-4.15184	3.84305e-40
PA1705	1851991	1852278	+	pcrG	regulator in type III secretion		NP_250396	PA1705	13.2031	-3.21388	0.434797	-7.39167	1.44998e-13	-9.27841	5.41813e-12
PA1706	1852288	1853172	+	pcrV	type III secretion protein PcrV		NP_250397.1	PA1706	84.7457	-2.80437	0.227818	-12.3097	8.03318e-35	-6.98552	1.15901e-32
PA1707	1853181	1853684	+	pcrH	regulatory protein PcrH		NP_250398.1	PA1707	42.098	-3.10427	0.282606	-10.9844	4.54089e-28	-8.5996	4.91362e-26
PA1708	1853665	1854837	+	popB	translocator protein PopB	pepB	NP_250399.1	PA1708	304.9	-2.83881	0.188894	-15.0286	4.77323e-51	-7.1543	1.65281e-48
PA1709	1854849	1855736	+	popD	Translocator outer membrane protein PopD precursor	pepD	NP_250400.1	PA1709	155.402	-2.61517	0.1899	-13.7713	3.79418e-43	-6.12695	8.95771e-41
PA1710	1855862	1856299	+	exsC	ExsC, exoenzyme S synthesis protein C precursor.		NP_250401.1	PA1710	92.5182	-1.96064	0.148593	-13.1947	9.41168e-40	-3.89235	1.81053e-37
PA1711	1856308	1856553	+	exsE	ExsE		NP_250402.1	PA1711	34.4599	-1.98533	0.228978	-8.67039	4.30633e-18	-3.95953	2.32991e-16
PA1712	1856562	1856975	+	exsB	exoenzyme S synthesis protein B		NP_250403.1	PA1712	126.916	-2.10459	0.139848	-15.0491	3.49706e-51	-4.30076	1.29741e-48
PA1713	1857273	1858109	+	exsA	transcriptional regulator ExsA		NP_250404.1	PA1713	825.294	-2.25508	0.132595	-17.0073	7.24637e-65	-4.77361	6.27294e-62
PA1714	1858207	1859037	+	exsD	ExsD		NP_250405.1	PA1714	232.835	-1.90791	0.152249	-12.5316	5.01586e-36	-3.75266	8.14137e-34	PA1714	Q9I321	-1.87107	-0.39994	0.000808009
PA1715	1859071	1859493	+	pscB	type III export apparatus protein		NP_250406.1	PA1715	22.0838	-2.65326	0.372517	-7.12251	1.05977e-12	-6.29085	3.41891e-11
PA1716	1859493	1861295	+	pscC	Type III secretion outer membrane protein PscC precursor		NP_250407.1	PA1716	111.146	-2.40141	0.162598	-14.769	2.32069e-49	-5.28318	7.53353e-47
PA1717	1861297	1862595	+	pscD	type III export protein PscD		NP_250408.1	PA1717	30.6581	-2.50304	0.305447	-8.19468	2.51271e-16	-5.66877	1.25491e-14
PA1718	1862558	1862761	+	pscE	type III export protein PscE		NP_250409.1	PA1718	10.2976	-2.68823	0.445126	-6.03926	1.54819e-09	-6.44523	2.85153e-08
PA1719	1862764	1863021	+	pscF	type III export protein PscF		NP_250410.1	PA1719	36.7236	-2.36839	0.243605	-9.72227	2.42314e-22	-5.16365	1.93627e-20
PA1720	1863024	1863371	+	pscG	type III export protein PscG		NP_250411.1	PA1720	21.3774	-2.40388	0.302492	-7.9469	1.91238e-15	-5.29223	8.6373e-14
PA1721	1863368	1863799	+	pscH	type III export protein PscH		NP_250412.1	PA1721	12.2772	-2.85535	0.441846	-6.46232	1.03109e-10	-7.2368	2.46796e-09
PA1722	1863799	1864137	+	pscI	type III export protein PscI		NP_250413.1	PA1722	21.1439	-1.94576	0.301763	-6.44796	1.13363e-10	-3.8524	2.6816e-09
PA1723	1864134	1864880	+	pscJ	type III export protein PscJ		NP_250414.1	PA1723	76.5013	-2.43091	0.192891	-12.6025	2.04465e-36	-5.39234	3.42578e-34	PA1723	Q9I314	-1.4093	-0.219019	0.00415785
PA1724	1864889	1865515	+	pscK	type III export protein PscK		NP_250415.1	PA1724	9.47091	-1.37692	0.40225	-3.42304	0.000619253	-2.59713	0.00236674
PA1725	1865494	1866138	+	pscL	type III export protein PscL		NP_250416.1	PA1725	40.3012	-2.01146	0.208947	-9.62665	6.17093e-22	-4.0319	4.64519e-20
PA1726	1866241	1868535	-	bglX	periplasmic beta-glucosidase		NP_250417.1	PA1726	225.95	-0.538943	0.0999529	-5.39197	6.96904e-08			PA1726	Q9I311	-1.15801	-0.0936472	0.0368862
PA1728	1871116	1871457	+		hypothetical protein		NP_250419.1	PA1728	1046.81	1.20103	0.266003	4.51509	6.32888e-06	2.29904	4.54664e-05
PA1729	1871555	1872202	+		conserved hypothetical protein		NP_250420.1	PA1729	323.763	0.941486	0.201874	4.66372	3.10538e-06	1.92051	2.455e-05
PA1730	1872602	1874014	+		conserved hypothetical protein		NP_250421.1	PA1730	1558.54	0.915797	0.271904	3.36809	0.000756918	1.88661	0.00280616	PA1730	Q9I307
PA1731	1874017	1874970	+		conserved hypothetical protein		NP_250422.1	PA1731	495.101	0.829412	0.279863	2.96364	0.00304028	1.77696	0.00900812	PA1731	Q9I306
PA1732	1874967	1875767	+		conserved hypothetical protein		NP_250423.1	PA1732	456.91	0.717246	0.285175	2.51511	0.0118996	1.64404	0.0281836	PA1732	Q9I305
PA1733	1875849	1876580	+		conserved hypothetical protein		NP_250424.1	PA1733	798.797	0.762146	0.257701	2.95749	0.00310158	1.69601	0.00915319	PA1733	Q9I304	-1.215	-0.124317	0.0376269
PA1740	1884655	1885653	+		hypothetical protein		NP_250431.1	PA1740	12.9994	0.910422	0.357643	2.54562	0.0109085	1.8796	0.026252
PA1745	1887698	1888186	-		hypothetical protein		NP_250436.1	PA1745	291.048	0.796427	0.157479	5.05734	4.25134e-07	1.73679	4.33821e-06	PA1745	Q9I2Z2	1.29026	0.162682	0.00332397
PA1746	1888407	1888913	+		hypothetical protein		NP_250437.1	PA1746	118.397	1.1733	0.344185	3.40893	0.000652175	2.25528	0.00246223	PA1746	Q9I2Z1
PA1752	1892510	1893457	+		hypothetical protein		NP_250443.1	PA1752	540.98	0.411035	0.0923955	4.44864	8.64141e-06			PA1752	Q9I2Y5	-1.14623	-0.0871211	0.011779
PA1753	1893620	1894117	+		conserved hypothetical protein		NP_250444.1	PA1753	371.368	0.675968	0.101429	6.66442	2.65721e-11	1.59767	7.15107e-10
PA1754	1894249	1895223	+	cysB	transcriptional regulator CysB		NP_250445.1	PA1754	1360.17	0.481656	0.0872828	5.51834	3.42222e-08			PA1754	G3XCU6	1.20696	0.120081	0.0315127
PA1755	1895280	1895627	-		hypothetical protein		NP_250446.1	PA1755	96.008	-0.0751194	0.143945	-0.521862	0.601767			PA1755	Q9I2Y3	-1.28492	-0.160036	0.00130964
PA1757	1896630	1897247	+	thrH	homoserine kinase		NP_250448.1	PA1757	180.192	-0.156013	0.129396	-1.2057	0.227932			PA1757	Q9I2Y2	-1.23069	-0.132506	0.00455647
PA1768	1912217	1912756	-		hypothetical protein		NP_250459.1	PA1768	805.591	-0.513075	0.174825	-2.93479	0.00333776			PA1768	Q9I2X1	1.91163	0.413629	0.000358873
PA1769	1913047	1913871	-		conserved hypothetical protein	ydiA	NP_250460.1	PA1769	665.277	-0.0662167	0.101855	-0.65011	0.515621			PA1769	Q9I2X0	-1.06013	-0.0372776	0.0345972
PA1770	1914037	1916412	+	ppsA	phosphoenolpyruvate synthase		NP_250461.1	PA1770	4076.49	-0.206676	0.0888182	-2.32696	0.0199674			PA1770	Q9I2W9	-1.08676	-0.0531104	0.000613468
PA1771	1916482	1917492	+	estX	EstX		NP_250462.1	PA1771	150.789	-0.785143	0.163582	-4.7997	1.58905e-06	-1.72326	1.38019e-05
PA1773	1918275	1919273	+	cmaX	CmaX protein		NP_250464.1	PA1773	423.274	0.565832	0.0887812	6.37332	1.84974e-10			PA1773	G3XD00	1.28376	0.159457	0.00523457
PA1775	1919579	1920403	+	cmpX	conserved cytoplasmic membrane protein, CmpX protein		NP_250466.1	PA1775	859.696	0.0177618	0.0950656	0.186837	0.851788			PA1775	G3XCV6	1.20095	0.116891	0.000384725
PA1777	1921174	1922226	+	oprF	Major porin and structural outer membrane porin OprF precursor		NP_250468.1	PA1777	108598	0.183819	0.102467	1.79392	0.0728256			PA1777	P13794	1.34221	0.187881	0.0106119
PA1781	1926176	1928626	-	nirB	assimilatory nitrite reductase large subunit	nasD	NP_250472.1	PA1781	931.453	0.623306	0.191089	3.26185	0.00110687	1.5404	0.00387403	PA1781	Q9I2W1	-1.05977	-0.0370598	0.017182
PA1784	1932129	1932824	-		hypothetical protein		NP_250475.1	PA1784	1208.21	1.24775	0.296276	4.21143	2.53754e-05	2.3747	0.000151668
PA1785	1933054	1933632	-	nasT	NasT	nasT	NP_250476.1	PA1785	178.211	0.814286	0.333649	2.44054	0.0146652	1.75843	0.0334083	PA1785	Q9I2V7	-1.25834	-0.146693	0.000134378
PA1786	1933649	1934857	-	nasS	NasS	nasF; nasS	NP_250477.1	PA1786	639.169	0.864302	0.323362	2.67286	0.00752077	1.82046	0.0192239	PA1786	Q9I2V6	-1.21935	-0.126599	0.0335879
PA1787	1935035	1937644	-	acnB	aconitate hydratase 2		NP_250478.1	PA1787	6377.65	-0.289146	0.112326	-2.57417	0.010048			PA1787	Q9I2V5	-1.13414	-0.0803554	0.000887846
PA1792	1941720	1942442	-		conserved hypothetical protein	ybbF	NP_250483.1	PA1792	218.164	-0.794077	0.150259	-5.28473	1.25887e-07	-1.73397	1.49968e-06
PA1793	1942447	1942944	-	ppiB	peptidyl-prolyl cis-trans isomerase B	cypB	NP_250484.1	PA1793	2441.34	-0.585292	0.12723	-4.60027	4.21934e-06	-1.50034	3.23804e-05	PA1793	Q9I2U9	-1.31086	-0.172795	0.00382585
PA1797	1948502	1950334	-		hypothetical protein		NP_250488.1	PA1797	207.758	1.55511	0.610379	2.54778	0.0108412	2.93856	0.0261659
PA1798	1950439	1951725	-	parS	two-component sensor, ParS		NP_250489.1	PA1798	124.586	0.038782	0.133087	0.291403	0.770743			PA1798	Q9I2U4	1.1703	0.100391	0.0231645
PA1802	1954815	1956095	+	clpX	ClpX		NP_250493.1	PA1802	11423.5	0.144693	0.0729042	1.98469	0.0471786			PA1802	Q9I2U0	-1.11509	-0.0695396	0.0106295
PA1807	1962046	1963656	-	nppD	NppD	oppE	NP_250498.1	PA1807	276.414	-0.411089	0.122906	-3.34475	0.000823581			PA1807	Q9I2T7	-1.07786	-0.0478636	0.0464157
PA1810	1965771	1967618	-	nppA2	NppA2	oppB	NP_250501.1	PA1810	412.628	-0.306379	0.103823	-2.95098	0.00316767			PA1810	Q9I2T4	-1.0745	-0.0458718	0.0200627
PA1813	1971317	1972093	-		probable hydroxyacylglutathione hydrolase	gloB	NP_250504.1	PA1813	222.866	-0.00627385	0.108126	-0.0580233	0.95373			PA1813	Q9I2T1	-1.09045	-0.0552762	0.0159364
PA1821	1980165	1980977	+		probable enoyl-CoA hydratase/isomerase		NP_250512.1	PA1821	734.07	-0.400975	0.0902214	-4.44434	8.81619e-06			PA1821	Q9I2S4	-1.08993	-0.05497	0.0372642
PA1822	1981017	1982705	+	fimL	hypothetical protein		NP_250513.1	PA1822	865.212	-0.393657	0.0860154	-4.57659	4.72619e-06			PA1822	Q9I2S3	-1.12551	-0.0754784	0.0113229
PA1831	1989484	1990194	-		hypothetical protein		NP_250522.1	PA1831	265.497	0.133217	0.137639	0.967874	0.333108			PA1831	Q9I2R4	1.0996	0.0606117	0.0376183
PA1832	1990428	1991453	+		probable protease	sohB	NP_250523.1	PA1832	701.793	0.0263672	0.0794165	0.332012	0.73988			PA1832	Q9I2R3	1.1138	0.0688002	0.0114778
PA1835	1993461	1993898	-		hypothetical protein		NP_250526.1	PA1835	102.031	0.732481	0.163198	4.48829	7.17957e-06	1.66149	5.06667e-05
PA1837	1994667	1995164	-		hypothetical protein		NP_250528.1	PA1837	342.411	-0.48982	0.158812	-3.08428	0.00204043			PA1837	Q9I2Q8	-1.20671	-0.119948	0.00109121
PA1844	2003868	2004332	-	tse1	Tse1		NP_250535.1	PA1844	33.7418	0.533081	0.273764	1.94723	0.0515073			PA1844	Q9I2Q1	1.62551	0.310131	0.0116379
PA1845	2004374	2004892	-	tsi1	Tsi1		NP_250536.1	PA1845	110.057	0.608332	0.217524	2.79663	0.00516393	1.5245	0.0140427
PA1859	2018803	2019690	-		probable transcriptional regulator		NP_250550.1	PA1859	101.268	0.636508	0.16534	3.84968	0.00011827	1.55456	0.000575723
PA1868	2028968	2031298	+	xqhA	secretion protein XqhA		NP_250559.1	PA1868	24.3353	-1.0666	0.236809	-4.50404	6.66726e-06	-2.09449	4.76075e-05
PA1870	2031988	2032413	+		hypothetical protein		NP_250561.1	PA1870	173.316	0.760768	0.189637	4.01171	6.02811e-05	1.69439	0.000321789	PA1870	Q9I2M6
PA1871	2032695	2033951	+	lasA	LasA protease precursor		NP_250562.1	PA1871	1854.61	0.750107	0.181182	4.14007	3.47195e-05	1.68192	0.000197301
PA1873	2034918	2035940	-		hypothetical protein		NP_250564.1	PA1873	22.4963	0.605574	0.230653	2.62548	0.00865272	1.52158	0.0217427
PA1874	2036441	2043847	+		hypothetical protein		NP_250565.1	PA1874	14808.1	1.22123	0.0783195	15.5929	8.13551e-55	2.33145	4.22558e-52	PA1874	Q9I2M3
PA1875	2043847	2045124	+		probable outer membrane protein precursor	opmL	NP_250566.1	PA1875	1204.95	1.19165	0.0821578	14.5044	1.13637e-47	2.28414	3.47194e-45	PA1875	Q9I2M2
PA1876	2045114	2047285	+		probable ATP-binding/permease fusion ABC transporter		NP_250567.1	PA1876	1144.87	1.13638	0.0811812	13.998	1.60268e-44	2.19828	4.16217e-42	PA1876	Q9I2M1	1.10753	0.0651998	0.0141563
PA1877	2047275	2048462	+		probable secretion protein		NP_250568.1	PA1877	690.498	1.08186	0.0849154	12.7405	3.52231e-37	2.11677	6.0983e-35	PA1877	Q9I2M0	1.53246	0.272498	2.21306e-05
PA1878	2048570	2049148	-		hypothetical protein		NP_250569.1	PA1878	337.339	1.94167	0.125135	15.5166	2.67921e-54	3.84151	1.26507e-51	PA1878	Q9I2L9	2.36779	0.550239	3.74302e-05
PA1879	2049237	2049791	-		hypothetical protein		NP_250570.1	PA1879	49.1209	1.3251	0.195506	6.77783	1.21995e-11	2.50551	3.37043e-10
PA1880	2049949	2052144	-		probable oxidoreductase		NP_250571.1	PA1880	1983.15	1.7206	0.129876	13.248	4.63462e-40	3.29574	9.25854e-38	PA1880	Q9I2L7	1.55733	0.282778	0.000161018
PA1881	2052149	2052610	-		probable oxidoreductase		NP_250572.1	PA1881	552.82	1.64916	0.146225	11.2782	1.68202e-29	3.1365	1.98554e-27	PA1881	Q9I2L6	1.27707	0.156122	0.0112421
PA1882	2052941	2053264	+		probable transporter		NP_250573.1	PA1882	20.6738	0.715014	0.276429	2.58661	0.00969262	1.6415	0.0239389
PA1885	2054309	2054842	+		conserved hypothetical protein		NP_250576.1	PA1885	34.5547	0.666696	0.232502	2.86748	0.00413756	1.58743	0.0116796
PA1887	2057278	2057946	-		hypothetical protein		NP_250578.1	PA1887	111.463	0.736642	0.29451	2.50125	0.0123756	1.66629	0.0290461
PA1888	2057930	2059339	-		hypothetical protein		NP_250579.1	PA1888	443.339	1.14768	0.314349	3.65096	0.000261262	2.21557	0.00113747
PA1889	2059569	2060552	+		hypothetical protein		NP_250580.1	PA1889	107.75	0.675267	0.195816	3.44849	0.000563735	1.59689	0.00219164	PA1889	Q9I2K8
PA1892	2061664	2062401	-		hypothetical protein		NP_250583.1	PA1892	947.73	-0.40628	0.147843	-2.74804	0.0059952			PA1892	Q9I2K5	-1.29288	-0.163976	0.0165842
PA1893	2062398	2064827	-		hypothetical protein		NP_250584.1	PA1893	2651.69	-0.504464	0.0804234	-6.2726	3.55059e-10			PA1893	Q9I2K4	-1.10717	-0.0649901	0.0456026
PA1896	2066786	2067955	-		hypothetical protein		NP_250587.1	PA1896	2304.71	-0.437601	0.133097	-3.28783	0.00100961			PA1896	Q9I2K1	-1.19625	-0.114389	0.000788315
PA1897	2067961	2068728	-		hypothetical protein		NP_250588.1	PA1897	6310.39	-0.346708	0.116898	-2.96592	0.00301782			PA1897	Q9I2K0	-1.90193	-0.410383	0.0402413
PA1899	2070685	2071173	+	phzA2	probable phenazine biosynthesis protein		NP_250590.1	PA1899	2602.57	0.762538	0.125837	6.05975	1.36337e-09	1.69647	2.56571e-08	PA1899	Q9I2J9
PA1900	2071209	2071697	+	phzB2	probable phenazine biosynthesis protein		NP_250591.1	PA1900	4346.33	0.963388	0.141773	6.79529	1.08092e-11	1.94988	3.00229e-10	PA1900	Q9S508	1.25287	0.143912	0.0434159
PA1901	2071721	2072938	+	phzC2	phenazine biosynthesis protein PhzC		NP_250592.1	PA1901	267.014	0.889983	0.171223	5.19779	2.01672e-07	1.85315	2.23344e-06	PA1901	Q7DC82	1.43867	0.232185	0.00453969
PA1903				phzE2	phenazine biosynthesis protein PhzE											PA1903	Q7DC81	1.23572	0.135112	0.000723412
PA1905	2076311	2076958	+	phzG2	probable pyridoxamine 5'-phosphate oxidase		NP_252905.1	PA1905	164.538	0.616759	0.132856	4.64231	3.44533e-06	1.53343	2.68694e-05	PA1905	Q820A5	1.16478	0.0973705	0.0096829
PA1914	2086808	2088034	-		conserved hypothetical protein	hvn	NP_250604.1	PA1914	1978.48	0.826542	0.136909	6.03715	1.56863e-09	1.77343	2.87896e-08	PA1914	Q9I2J0
PA1926	2104177	2106447	+		Uncharacterized protein	ycaO	NP_250616.1	PA1926	252.122	-0.759769	0.125751	-6.04186	1.52349e-09	-1.69322	2.81601e-08
PA1927	2106580	2108880	+	metE	5-methyltetrahydropteroyltriglutamate-homocysteine S-methyltransferase		NP_250617.1	PA1927	183.107	1.33183	0.204069	6.52639	6.7376e-11	2.51722	1.64296e-09	PA1927	P57703	1.45814	0.240766	0.00392165
PA1930	2110226	2111521	+		probable chemotaxis transducer		NP_250620.1	PA1930	1038.4	0.712448	0.232243	3.06768	0.00215726	1.63858	0.00677832	PA1930	Q9I2H4
PA1932	2112200	2113189	+		probable hydroxylase molybdopterin-containing subunit		NP_250622.1	PA1932	52.0901	0.854566	0.24814	3.44389	0.000573413	1.80821	0.00222093
PA1933	2113186	2115390	+		probable hydroxylase large subunit	yagR	NP_250623.1	PA1933	134.489	0.61889	0.197297	3.13684	0.00170779	1.53569	0.00555084
PA1938	2118926	2119747	+		conserved hypothetical protein		NP_250628.1	PA1938	13.6028	0.771226	0.31718	2.43151	0.0150361	1.70672	0.0341336
PA1944	2127684	2129171	+		hypothetical protein		NP_250634.1	PA1944	526.071	0.672896	0.121791	5.52499	3.29511e-08	1.59427	4.5039e-07	PA1944	Q9I2G0	1.14609	0.0870434	0.00136232
PA1945	2129307	2130635	+		probable transcriptional regulator		NP_250635.1	PA1945	108.002	0.617167	0.187599	3.28981	0.00100254	1.53386	0.00356412
PA1946	2130854	2131813	+	rbsB	binding protein component precursor of ABC ribose transporter		NP_250636.1	PA1946	421.821	0.6608	0.113606	5.8166	6.00569e-09	1.58096	9.63726e-08	PA1946	Q9I2F8	1.16612	0.0981041	0.000958903
PA1964	2146961	2148526	-		probable ATP-binding component of ABC transporter	ybiT	NP_250654.1	PA1964	253.013	-0.909076	0.178263	-5.09965	3.40288e-07	-1.87784	3.57062e-06	PA1964	Q9I2E0	-1.28329	-0.159222	0.00959096
PA1967	2149864	2150364	-		hypothetical protein		NP_250657.1	PA1967	214.773	0.818161	0.175953	4.64988	3.32124e-06	1.76316	2.60582e-05
PA1969	2150828	2151220	+		hypothetical protein		NP_250659.1	PA1969	221.81	0.0535443	0.107404	0.498533	0.618108			PA1969	Q9I2D5	-1.1998	-0.116279	0.0181742
PA2000	2186260	2186916	+	dchB	dehydrocarnitine CoA transferase, DchB	atoA; scoB; dhcB	NP_250690.1	PA2000	135.325	-0.637164	0.181766	-3.50541	0.000455911	-1.55527	0.00182154
PA2001	2187065	2188246	+	atoB	acetyl-CoA acetyltransferase		NP_250691.1	PA2001	294.923	-0.432713	0.154923	-2.79308	0.00522085			PA2001	Q9I2A8	-1.16739	-0.0987997	0.00986701
PA2002	2188459	2189883	+		conserved hypothetical protein	atoE	NP_250692.1	PA2002	84.3026	-0.652068	0.16039	-4.0655	4.79289e-05	-1.57142	0.000264271
PA2003	2190084	2190854	-	bdhA	3-hydroxybutyrate dehydrogenase		NP_250693.1	PA2003	57.0998	0.331529	0.246732	1.34368	0.179051			PA2003	Q9I2A6	1.19283	0.112564	0.00343905
PA2011	2199762	2200664	-	liuE	3-hydroxy-3-methylglutaryl-CoA lyase	mvaB; gnyL	NP_250701.1	PA2011	209.356	-0.433286	0.17709	-2.4467	0.014417			PA2011	Q9I2A0	-1.12234	-0.0736768	0.0241443
PA2018	2208169	2211306	-	mexY	Resistance-Nodulation-Cell Division (RND) multidrug efflux transporter MexY	amrB; mexH	NP_250708.1	PA2018	176.333	0.838975	0.219772	3.81747	0.000134826	1.78878	0.000645423
PA2019	2211322	2212512	-	mexX	Resistance-Nodulation-Cell Division (RND) multidrug efflux membrane fusion protein MexX precursor	amrA; mexG	NP_250709.1	PA2019	108.891	0.929844	0.168778	5.50929	3.60289e-08	1.90507	4.87329e-07	PA2019	G3XD21	1.52793	0.270612	0.000539084
PA2020	2212677	2213309	+	mexZ	MexZ	amrR; mexZ	NP_250710.1	PA2020	245.417	0.305422	0.11248	2.71535	0.00662057			PA2020	G3XCU9	1.12632	0.0759361	0.0434012
PA2021	2213315	2213539	-		hypothetical protein		NP_250711.1	PA2021	51.0741	1.17793	0.340633	3.45805	0.000544094	2.26251	0.00212643	PA2021	Q9I293
PA2022	2213693	2215054	+		probable nucleotide sugar dehydrogenase		NP_250712.1	PA2022	17.0456	0.855573	0.262826	3.25529	0.00113278	1.80948	0.00395141
PA2023	2215102	2215941	+	galU	UTP--glucose-1-phosphate uridylyltransferase	gtaB; hasC	NP_250713.1	PA2023	1475.34	-0.0883307	0.0845013	-1.04532	0.295876			PA2023	Q9I291	-1.12841	-0.0771212	0.0238081
PA2024	2216121	2216543	-		probable ring-cleaving dioxygenase		NP_250714.1	PA2024	77.7837	0.771867	0.262673	2.93851	0.00329794	1.70748	0.00965587
PA2035	2224486	2226144	-		probable decarboxylase		NP_250725.1	PA2035	74.5279	0.811076	0.161398	5.02531	5.02624e-07	1.75452	5.03982e-06
PA2036	2226879	2227400	+		hypothetical protein		NP_250726.1	PA2036	28.7277	0.949997	0.225417	4.21439	2.50455e-05	1.93187	0.000149869
PA2038	2229126	2229440	-		hypothetical protein		NP_250728.1	PA2038	9.50133	-1.46869	0.459871	-3.19371	0.00140458	-2.76771	0.00469458
PA2039	2229425	2230183	-		hypothetical protein		NP_250729.1	PA2039	25.7819	-1.53118	0.258226	-5.9296	3.03666e-09	-2.89022	5.2009e-08
PA2044	2236492	2238366	-		hypothetical protein		NP_250734.1	PA2044	401.225	-0.542683	0.114211	-4.75159	2.01824e-06			PA2044	Q9I271	-1.22352	-0.128779	0.000236123
PA2047	2240302	2241234	-	cmrA	chloramphenicol resistance activator CmrA		NP_250737.1	PA2047	221.396	0.925225	0.131238	7.04996	1.78968e-12	1.89898	5.46799e-11	PA2047	Q9I268	1.25363	0.144296	0.00193967
PA2048	2241705	2242112	+		hypothetical protein		NP_250738	PA2048	202.478	1.3728	0.141505	9.70145	2.97253e-22	2.58973	2.30438e-20
PA2064	2262105	2263082	-	pcoB	copper resistance protein B precursor	copB	NP_250754.1	PA2064	19.0791	0.878286	0.280671	3.12924	0.00175259	1.83819	0.00566809
PA2065	2263079	2264977	-	pcoA	copper resistance protein A precursor	copA	NP_250755.1	PA2065	66.5984	0.833723	0.187027	4.45776	8.2821e-06	1.78228	5.72799e-05
PA2066	2265126	2265764	-		hypothetical protein		NP_250756.1	PA2066	411.217	0.777397	0.143207	5.42849	5.68341e-08	1.71404	7.37991e-07	PA2066	Q9I249
PA2067	2265761	2266429	-		probable hydrolase		NP_250757.1	PA2067	203.455	0.788747	0.134334	5.87154	4.31756e-09	1.72757	7.16467e-08
PA2068	2266431	2267594	-		probable major facilitator superfamily (MFS) transporter		NP_250758.1	PA2068	434.287	0.862479	0.133833	6.44445	1.16017e-10	1.81816	2.72666e-09
PA2069	2267638	2269362	-		probable carbamoyl transferase		NP_250759.1	PA2069	3267.7	0.83582	0.133359	6.26746	3.66984e-10	1.78487	7.62445e-09	PA2069	Q9I246	1.16546	0.0977427	0.00224319
PA2071	2272460	2274568	+	fusA2	elongation factor G		NP_250761.1	PA2071	1979.91	0.666966	0.186276	3.58053	0.000342893	1.58773	0.00143051	PA2071	Q9I244
PA2072	2274740	2277334	+		conserved hypothetical protein		NP_250762.1	PA2072	465.366	0.719318	0.167641	4.29083	1.78007e-05	1.6464	0.000111126	PA2072	Q9I243	1.15775	0.0935053	0.0136752
PA2082	2291113	2291589	+	kynR	KynR		NP_250772.1	PA2082	86.9802	-0.0584691	0.165252	-0.353819	0.723475			PA2082	Q9I233	1.17509	0.102995	0.00516025
PA2097	2307957	2309432	+		probable flavin-binding monooxygenase		NP_250787.1	PA2097	91.5289	1.82273	0.163397	11.1552	6.75109e-29	3.5375	7.79226e-27	PA2097	Q9I218	1.30723	0.171022	0.00819925
PA2098	2309443	2310372	+		probable esterase/deacetylase		NP_250788.1	PA2098	13.594	1.80324	0.373574	4.827	1.38608e-06	3.49003	1.22292e-05
PA2099	2310357	2311112	+		probable short-chain dehydrogenase		NP_250789.1	PA2099	18.99	2.13961	0.33593	6.36922	1.89998e-10	4.40643	4.19936e-09
PA2101	2312899	2313789	+		conserved hypothetical protein		NP_250791.1	PA2101	22.0183	1.10664	0.245307	4.51124	6.44498e-06	2.15343	4.61727e-05
PA2102	2313791	2314249	+		hypothetical protein		NP_250792.1	PA2102	62.6635	0.691268	0.158981	4.34811	1.37318e-05	1.6147	8.84901e-05
PA2103	2314512	2315690	+		probable molybdopterin biosynthesis protein MoeB	moeB	NP_250793.1	PA2103	196.383	0.878661	0.123464	7.11673	1.10517e-12	1.83867	3.52163e-11
PA2104	2315709	2316626	+		probable cysteine synthase		NP_250794.1	PA2104	285.728	0.613267	0.136204	4.50257	6.71354e-06	1.52972	4.77673e-05
PA2108	2318795	2320567	+		probable decarboxylase		NP_250798.1	PA2108	67.0021	1.02126	0.259594	3.93405	8.3526e-05	2.02969	0.000427423
PA2110	2321130	2322071	-		hypothetical protein		NP_250800.1	PA2110	33.7435	-0.671249	0.290672	-2.3093	0.0209271	-1.59245	0.0452145
PA2112	2322778	2323521	-		conserved hypothetical protein		NP_250802.1	PA2112	43.2758	-0.951832	0.284094	-3.35042	0.0008069	-1.93433	0.00296653	PA2112	Q9I203
PA2113	2323554	2324783	-	opdO	pyroglutamate porin OpdO	opdO	NP_250803.1	PA2113	130.456	-1.13963	0.258595	-4.407	1.0481e-05	-2.20324	7.00621e-05	PA2113	Q9I202
PA2114	2324808	2326079	-		probable major facilitator superfamily (MFS) transporter		NP_250804.1	PA2114	261.962	-0.928459	0.158699	-5.85044	4.90261e-09	-1.90324	8.03286e-08
PA2119	2330959	2332059	-		alcohol dehydrogenase (Zn-dependent)	adh	NP_250809.1	PA2119	96.4765	0.928866	0.32846	2.82794	0.00468481	1.90378	0.0129019	PA2119	Q9I1Z6	1.20295	0.117956	0.0294783
PA2126	2339352	2339987	-	cgrC	cupA gene regulator C, CgrC		NP_250816.1	PA2126	31.4076	1.12551	0.232587	4.83911	1.30422e-06	2.18179	1.16194e-05
PA2126.1	2339905	2340417	-	cgrB	cupA gene regulator B, CgrB			PA2126.1	21.2293	0.831971	0.274995	3.02541	0.002483	1.78012	0.00761765
PA2127	2340414	2341640	-	cgrA	cupA gene regulator A, CgrA		NP_250817.1	PA2127	58.855	0.846633	0.167401	5.0575	4.24779e-07	1.7983	4.33821e-06
PA2134	2349488	2350060	+		hypothetical protein		NP_250824.1	PA2134	470.749	1.48516	0.316605	4.69088	2.7203e-06	2.79947	2.20425e-05	PA2134	Q9I1Y1
PA2135	2350089	2351453	+		probable transporter		NP_250825.1	PA2135	21.7365	0.831794	0.354629	2.34553	0.019	1.7799	0.0416923
PA2136	2351906	2352430	-		hypothetical protein		NP_250826.1	PA2136	8.84366	1.29267	0.470182	2.7493	0.00597233	2.44981	0.0158834
PA2137	2352532	2353068	+		hypothetical protein		NP_250827.1	PA2137	50.5838	0.942876	0.319722	2.94905	0.0031875	1.92236	0.0093695
PA2138	2353086	2355608	+	ligD	Multifunctional non-homologous end joining protein LigD		NP_250828.1	PA2138	174.653	0.654874	0.28604	2.28945	0.022053	1.57448	0.0473711
PA2139	2355684	2355806	+		hypothetical protein		NP_250829	PA2139	6.78401	1.94145	0.590501	3.2878	0.00100972	3.84092	0.00357986
PA2140	2355918	2356157	+		probable metallothionein		NP_250830.1	PA2140	13.0076	2.0743	0.533979	3.8846	0.000102498	4.21139	0.000511898
PA2141	2356168	2356716	+		hypothetical protein		NP_250831.1	PA2141	16.0861	1.18453	0.42681	2.77531	0.00551497	2.27289	0.0148265
PA2142	2356713	2357573	+		probable short-chain dehydrogenase	yhxC	NP_250832.1	PA2142	59.4509	1.20411	0.32397	3.71675	0.000201803	2.30396	0.000907501	PA2142	Q9I1X3	1.17211	0.101376	0.0399564
PA2143	2358024	2358311	+		hypothetical protein		NP_250833.1	PA2143	145.481	1.33812	0.310446	4.31033	1.63014e-05	2.52822	0.00010313
PA2144	2358364	2360802	+	glgP	glycogen phosphorylase		NP_250834.1	PA2144	575.053	1.09031	0.270752	4.02696	5.65015e-05	2.1292	0.000304113	PA2144	Q9I1X1	1.21233	0.122912	0.0404531
PA2145	2360809	2361207	-		hypothetical protein		NP_250835.1	PA2145	46.3504	1.43362	0.268934	5.33075	9.78061e-08	2.70124	1.19813e-06
PA2146	2361706	2361873	+		conserved hypothetical protein	yciG	NP_250836.1	PA2146	1009.78	2.01444	0.454483	4.43239	9.31944e-06	4.04025	6.31097e-05	PA2146	Q9I1W9
PA2147	2361954	2364083	+	katE	catalase HPII		NP_250837.1	PA2147	610.372	1.48448	0.236066	6.28841	3.20742e-10	2.79816	6.79972e-09	PA2147	Q9I1W8
PA2148	2364311	2364802	+		conserved hypothetical protein		NP_250838.1	PA2148	50.7643	1.5124	0.277465	5.45078	5.01498e-08	2.85284	6.54467e-07
PA2149	2364816	2365058	+		hypothetical protein		NP_250839.1	PA2149	29.3182	1.25569	0.343593	3.6546	0.00025758	2.38782	0.00112426
PA2150	2365081	2365962	+		conserved hypothetical protein		NP_250840.1	PA2150	124.94	1.13867	0.297837	3.82314	0.000131761	2.20178	0.000633088
PA2151	2366106	2368100	+		conserved hypothetical protein		NP_250841.1	PA2151	376.169	0.841865	0.278563	3.02217	0.00250971	1.79237	0.00769053	PA2151	Q9I1W4
PA2152	2368111	2371413	+		probable trehalose synthase		NP_250842.1	PA2152	451.478	1.12907	0.280031	4.03195	5.53151e-05	2.18718	0.000299278	PA2152	Q9I1W3	1.18789	0.109912	0.0189412
PA2153	2371410	2373608	+	glgB	1,4-alpha-glucan branching enzyme		NP_250843.1	PA2153	267.47	1.10055	0.317543	3.46582	0.000528613	2.14436	0.00207216	PA2153	Q9I1W2
PA2154	2373610	2374605	-		conserved hypothetical protein	ybhN	NP_250844.1	PA2154	13.4977	1.39311	0.374161	3.7233	0.000196633	2.62645	0.000885785
PA2155	2374602	2375807	-		probable phospholipase	ybhO	NP_250845.1	PA2155	58.1285	1.76824	0.334489	5.2864	1.24745e-07	3.40639	1.48948e-06
PA2156	2375804	2376541	-		conserved hypothetical protein	ybhP	NP_250846.1	PA2156	26.9416	1.75538	0.451153	3.89087	9.98838e-05	3.37615	0.000499323
PA2157	2376538	2377476	-		hypothetical protein		NP_250847.1	PA2157	88.8048	1.60912	0.300283	5.35867	8.38371e-08	3.05066	1.04675e-06
PA2158	2377480	2378727	-		probable alcohol dehydrogenase (Zn-dependent)		NP_250848.1	PA2158	196.855	1.60694	0.308275	5.21267	1.86137e-07	3.04605	2.07913e-06
PA2159	2378794	2379210	-		conserved hypothetical protein		NP_250849.1	PA2159	283.545	1.53571	0.307193	4.99917	5.75762e-07	2.89931	5.6962e-06
PA2160	2379310	2381460	-		probable glycosyl hydrolase	glgX	NP_250850.1	PA2160	495.273	1.46049	0.300074	4.86708	1.13258e-06	2.75201	1.03203e-05	PA2160	Q9I1V5
PA2161	2381473	2381778	-		hypothetical protein		NP_250851.1	PA2161	41.1315	1.26094	0.357418	3.52792	0.000418833	2.39652	0.00169822
PA2162	2381775	2384555	-		probable glycosyl hydrolase		NP_250852.1	PA2162	158.887	1.32237	0.303793	4.35285	1.34381e-05	2.50076	8.68128e-05	PA2162	Q9I1V3
PA2163	2384548	2386602	-		hypothetical protein		NP_250853.1	PA2163	164.783	1.39876	0.287531	4.86474	1.14605e-06	2.63676	1.04248e-05	PA2163	Q9I1V2
PA2164	2386595	2388346	-		probable glycosyl hydrolase		NP_250854.1	PA2164	214.289	1.16303	0.258477	4.49955	6.80964e-06	2.23927	4.83848e-05	PA2164	Q9I1V1	1.27194	0.153554	0.0243514
PA2165	2388346	2389887	-		probable glycogen synthase	glgA	NP_250855.1	PA2165	455.597	1.25243	0.246117	5.08875	3.60435e-07	2.38242	3.7442e-06
PA2167	2390949	2392046	+		hypothetical protein		NP_250857.1	PA2167	272.909	1.01075	0.272992	3.70248	0.000213499	2.01495	0.000952676	PA2167	Q9I1U8
PA2168	2392043	2392819	+		hypothetical protein		NP_250858.1	PA2168	62.0309	1.10355	0.368788	2.99235	0.00276837	2.14882	0.0083386
PA2169	2392945	2393397	+		hypothetical protein		NP_250859.1	PA2169	202.216	1.90009	0.429145	4.42762	9.52778e-06	3.73237	6.41858e-05	PA2169	Q9I1U6
PA2170	2393424	2393633	+		hypothetical protein		NP_250860.1	PA2170	35.2952	1.65628	0.335219	4.94088	7.77688e-07	3.15202	7.43888e-06
PA2171	2393708	2394178	+		hypothetical protein		NP_250861.1	PA2171	1407.38	1.75381	0.395241	4.43732	9.10847e-06	3.37248	6.20045e-05	PA2171	Q9I1U4	1.46079	0.241926	0.0373395
PA2172	2394182	2395258	+		hypothetical protein		NP_250862.1	PA2172	521.835	1.67575	0.291556	5.74761	9.05139e-09	3.19486	1.39919e-07
PA2173	2395285	2395635	+		hypothetical protein		NP_250863.1	PA2173	157.832	1.49583	0.322929	4.63209	3.61996e-06	2.82027	2.81468e-05
PA2174	2395944	2396252	-		hypothetical protein		NP_250864.1	PA2174	267.31	0.794648	0.289229	2.74747	0.00600561	1.73465	0.0159311
PA2176	2396896	2397486	-		hypothetical protein		NP_250866.1	PA2176	121.979	0.86506	0.291099	2.9717	0.00296154	1.82142	0.00881503
PA2177	2397569	2399668	+		probable sensor/response regulator hybrid		NP_250867.1	PA2177	407.645	0.82693	0.202895	4.07566	4.58835e-05	1.77391	0.000253801	PA2177	Q9I1T8
PA2179	2400655	2401605	-		hypothetical protein		NP_250869.1	PA2179	34.5605	1.69162	0.372554	4.54059	5.60978e-06	3.23018	4.10383e-05
PA2180	2401589	2402965	-		hypothetical protein		NP_250870.1	PA2180	102.933	0.967782	0.266551	3.63075	0.000282598	1.95583	0.00121107
PA2181	2403151	2404284	+		hypothetical protein		NP_250871.1	PA2181	22.7092	1.26588	0.391651	3.23217	0.00122852	2.40475	0.00421461
PA2182	2404386	2404655	-		hypothetical protein		NP_250872.1	PA2182	61.46	0.858755	0.248766	3.45206	0.000556325	1.81347	0.00216627
PA2183	2404949	2405233	-		hypothetical protein		NP_250873.1	PA2183	14.9262	1.21859	0.416574	2.92527	0.00344159	2.32719	0.00999196
PA2184	2405230	2405739	-		conserved hypothetical protein	yciE	NP_250874.1	PA2184	214.257	1.28663	0.306494	4.19789	2.69408e-05	2.43958	0.000159193	PA2184	Q9I1T1
PA2185	2405993	2406877	+	katN	non-heme catalase KatN		NP_250875.1	PA2185	87.8902	0.9172	0.294824	3.11101	0.00186449	1.88845	0.00598897
PA2187	2407236	2407661	+		hypothetical protein		NP_250877.1	PA2187	49.2973	1.43256	0.359333	3.98671	6.69952e-05	2.69925	0.000352914
PA2189	2409107	2409661	+		hypothetical protein		NP_250879.1	PA2189	24.2404	1.54837	0.410899	3.76824	0.000164401	2.92486	0.000761729
PA2190	2409837	2410181	+		conserved hypothetical protein		NP_250880.1	PA2190	323.977	1.25092	0.317786	3.93635	8.273e-05	2.37993	0.000424185	PA2190	Q9I1S5
PA2191	2410344	2411480	-	exoY	adenylate cyclase ExoY		NP_250881.1	PA2191	62.3817	-1.91315	0.212161	-9.01746	1.92499e-19	-3.76632	1.19028e-17
PA2192	2411709	2412122	+		conserved hypothetical protein		NP_250882.1	PA2192	45.5808	0.932018	0.28178	3.30761	0.000940961	1.90794	0.00337059
PA2194	2412857	2414251	+	hcnB	hydrogen cyanide synthase HcnB		NP_250884.1	PA2194	281.692	0.303627	0.125451	2.42029	0.0155082			PA2194	Q9I1S2	1.26328	0.149194	0.0272639
PA2199	2417760	2418635	+		probable dehydrogenase		NP_250889.1	PA2199	654.473	0.108578	0.0834773	1.30069	0.193363			PA2199	Q9I1R8	1.10838	0.065688	0.0196614
PA2205	2423924	2424400	-		hypothetical protein		NP_250895.1	PA2205	22.1515	0.618712	0.240934	2.56797	0.0102296	1.5355	0.0249566
PA2221	2443161	2444366	+		conserved hypothetical protein		NP_250911.1	PA2221	33.5412	0.63485	0.260016	2.44158	0.014623	1.55278	0.0333415
PA2222	2444886	2445533	-		hypothetical protein		NP_250912.1	PA2222	657.677	1.91524	0.172011	11.1344	8.52821e-29	3.77177	9.62946e-27	PA2222	Q9I1P7	1.59609	0.298471	0.000166609
PA2223	2445545	2446564	-		hypothetical protein		NP_250913.1	PA2223	815.817	1.06567	0.118197	9.01603	1.95029e-19	2.09314	1.19174e-17	PA2223	Q9I1P6	1.51691	0.265991	0.0188749
PA2224	2446597	2447325	-		hypothetical protein		NP_250914.1	PA2224	198.94	1.12849	0.172054	6.55892	5.41984e-11	2.1863	1.3534e-09
PA2225	2447573	2447989	-		hypothetical protein		NP_250915.1	PA2225	67.9753	1.06983	0.219187	4.88088	1.05616e-06	2.09918	9.692e-06
PA2226	2448033	2448533	-	qsrO	QsrO		NP_250916.1	PA2226	179.629	1.03355	0.15556	6.6441	3.05083e-11	2.04706	8.08469e-10
PA2227	2448568	2449545	-	vqsM	AraC-type transcriptional regulator VqsM		NP_250917.1	PA2227	499.67	0.820383	0.160418	5.11404	3.15333e-07	1.76587	3.32894e-06
PA2228	2449554	2450765	-		hypothetical protein		NP_250918.1	PA2228	188.208	0.791221	0.127128	6.2238	4.85245e-10	1.73054	9.92268e-09
PA2229	2451707	2452426	+		conserved hypothetical protein	yiiM	NP_250919.1	PA2229	46.8147	0.715939	0.197939	3.61696	0.000298087	1.64255	0.0012708
PA2231	2453667	2455103	+	pslA	PslA		NP_250921.1	PA2231	963.683	0.890078	0.135654	6.56136	5.33182e-11	1.85328	1.33785e-09	PA2231	Q9I1N8	1.28582	0.160484	0.00218337
PA2232	2455103	2456569	+	pslB	PslB		NP_250922.1	PA2232	734.33	0.847224	0.115688	7.32336	2.4184e-13	1.79904	8.66289e-12	PA2232	Q9I1N7	1.33858	0.186152	0.00653314
PA2233	2456569	2457480	+	pslC	PslC		NP_250923.1	PA2233	287.824	0.65961	0.104259	6.32667	2.50509e-10	1.57966	5.44412e-09	PA2233	Q9I1N6	1.13965	0.0834493	0.04496
PA2234	2457510	2458280	+	pslD	PslD		NP_250924.1	PA2234	408.202	0.77524	0.0850076	9.11965	7.53676e-20	1.71147	4.89324e-18	PA2234	Q9I1N5	1.29482	0.164935	0.00564984
PA2235	2458295	2460283	+	pslE	PslE		NP_250925.1	PA2235	1278.63	0.746648	0.11574	6.4511	1.1104e-10	1.67789	2.64561e-09	PA2235	Q9I1N4	1.19491	0.113675	0.0047688
PA2236	2460283	2461470	+	pslF	PslF		NP_250926.1	PA2236	313.04	0.695173	0.12084	5.75282	8.77673e-09	1.61908	1.36486e-07
PA2237	2461460	2462788	+	pslG	PslG		NP_250927.1	PA2237	446.011	0.607897	0.0743547	8.17564	2.94295e-16	1.52404	1.44205e-14	PA2237	Q9I1N2	1.19242	0.112343	0.00406335
PA2238	2462797	2464005	+	pslH	PslH		NP_250928.1	PA2238	189.168	0.771613	0.144155	5.35267	8.66663e-08	1.70718	1.07433e-06	PA2238	Q9I1N1	1.27875	0.15696	0.00176047
PA2239	2463996	2465099	+	pslI	PslI		NP_250929.1	PA2239	214.479	0.636508	0.144915	4.3923	1.1216e-05	1.55456	7.41166e-05	PA2239	Q9I1N0	1.12783	0.0767906	0.0460821
PA2243	2469286	2471019	+	pslM	hypothetical protein		NP_250933.1	PA2243	30.7123	0.794052	0.250868	3.16522	0.00154965	1.73394	0.00511689
PA2244	2471075	2472076	+	pslN	hypothetical protein		NP_250934.1	PA2244	46.0551	0.907058	0.302351	3.00001	0.00269968	1.87522	0.00818571
PA2246	2472442	2472903	-	bkdR	transcriptional regulator BkdR		NP_250936.1	PA2246	58.942	0.0725674	0.16215	0.447533	0.65449			PA2246	Q9I1M3	1.05631	0.0349705	0.0207592
PA2258	2486355	2487293	-	ptxR	transcriptional regulator PtxR		NP_250948.1	PA2258	39.5794	1.10211	0.228179	4.83004	1.36506e-06	2.14669	1.20786e-05
PA2259	2487856	2488878	+	ptxS	transcriptional regulator PtxS		NP_250949.1	PA2259	289.364	0.866979	0.206651	4.19537	2.72422e-05	1.82384	0.000160791
PA2260	2488950	2489732	+		hypothetical protein	kguE	NP_250950.1	PA2260	6.216	2.30655	0.618532	3.72908	0.000192181	4.947	0.0008695
PA2261	2489725	2490675	+		probable 2-ketogluconate kinase	kguK; kgk	NP_250951.1	PA2261	14.4133	0.872504	0.380814	2.29116	0.0219543	1.83084	0.0471785
PA2262	2490738	2492045	+		probable 2-ketogluconate transporter	kguT	NP_250952.1	PA2262	12.7337	0.990597	0.372347	2.66041	0.00780447	1.98701	0.0198222
PA2263	2492064	2493050	+		probable 2-hydroxyacid dehydrogenase	kguD; yiaE	NP_250953.1	PA2263	12.6114	0.870706	0.324042	2.68702	0.00720931	1.82856	0.018574
PA2265	2493937	2495712	+		gluconate dehydrogenase	gad	NP_250955.1	PA2265	239.124	0.408207	0.173628	2.35105	0.0187206			PA2265	Q9I1K8	1.09196	0.0561598	0.00663433
PA2269	2499133	2500338	-		conserved hypothetical protein		NP_250959.1	PA2269	19.432	0.710021	0.270105	2.62869	0.00857142	1.63583	0.0215697
PA2273	2503425	2503895	-	soxR	SoxR	soxR	NP_250963.1	PA2273	72.3962	1.25066	0.191235	6.53989	6.15647e-11	2.3795	1.50834e-09
PA2275	2504375	2505436	-		probable alcohol dehydrogenase (Zn-dependent)	yahK	NP_250965.1	PA2275	1031.51	2.8078	0.146315	19.1901	4.48182e-82	7.00215	5.81964e-79	PA2275	Q9I1J9	2.11862	0.479258	9.7653e-07
PA2276	2505645	2506535	+		probable transcriptional regulator		NP_250966.1	PA2276	260.967	1.76996	0.132674	13.3407	1.34238e-40	3.41045	2.78893e-38	PA2276	Q9I1J8	1.26571	0.15042	0.000925941
PA2277	2506614	2506964	+	arsR	ArsR protein		NP_250967.1	PA2277	34.8926	1.19093	0.227489	5.23508	1.64911e-07	2.28299	1.89083e-06
PA2295	2525049	2525846	-		probable permease of ABC transporter		NP_250985.1	PA2295	132.407	0.6911	0.272743	2.53389	0.0112805	1.61451	0.0269602
PA2300	2530389	2531840	-	chiC	chitinase		NP_250990.1	PA2300	766.241	0.740946	0.137565	5.38613	7.19905e-08	1.67127	9.16467e-07	PA2300	Q9I1H5	1.27552	0.15535	0.0295624
PA2302	2532669	2539043	-	ambE	AmbE		NP_250992.1	PA2302	1573.54	0.703454	0.104574	6.72689	1.73333e-11	1.6284	4.76345e-10	PA2302	Q9I1H3	1.12864	0.0772521	0.0108588
PA2303	2539063	2540082	-	ambD	AmbD		NP_250993.1	PA2303	327.496	0.719153	0.124451	5.77862	7.53138e-09	1.64622	1.18539e-07	PA2303	Q9I1H2
PA2304	2540079	2541167	-	ambC	AmbC		NP_250994.1	PA2304	312.339	0.807615	0.108114	7.47007	8.01551e-14	1.75032	3.08389e-12	PA2304	Q9I1H1	1.12281	0.0739425	9.96157e-05
PA2305	2541197	2544946	-	ambB	AmbB		NP_250995.1	PA2305	1366.83	0.631454	0.0848678	7.44044	1.00349e-13	1.54913	3.80447e-12	PA2305	Q9I1H0
PA2338	2582097	2583407	+		probable binding protein component of ABC maltose/mannitol transporter	mtlE	NP_251028.1	PA2338	47.3857	-0.879518	0.181322	-4.85059	1.23095e-06	-1.83976	1.10615e-05
PA2339	2583483	2584415	+		probable binding-protein-dependent maltose/mannitol transport protein	mtlF	NP_251029.1	PA2339	8.94415	-1.04675	0.390791	-2.67855	0.00739411	-2.06588	0.019003
PA2344	2589455	2590387	+	mtlZ	fructokinase	frk	NP_251034.1	PA2344	9.60801	-0.839208	0.360042	-2.33086	0.0197607	-1.78907	0.0431975
PA2352	2598700	2599827	+		probable glycerophosphoryl diester phosphodiesterase		NP_251042.1	PA2352	53.4843	-1.24324	0.18537	-6.70678	1.9897e-11	-2.36729	5.41074e-10
PA2356	2603560	2604705	-	msuD	methanesulfonate sulfonatase MsuD		NP_251046.1	PA2356	10.1748	1.18052	0.385351	3.06349	0.00218775	2.26658	0.00683704
PA2357	2604715	2605275	-	msuE	NADH-dependent FMN reductase MsuE		NP_251047.1	PA2357	19.7884	1.19147	0.34501	3.45344	0.000553488	2.28385	0.00215827
PA2358	2605435	2605824	-		hypothetical protein		NP_251048.1	PA2358	51.5753	1.54949	0.514866	3.0095	0.00261674	2.92714	0.00798083
PA2361	2608229	2612044	-	icmF3	IcmF3		NP_251051.1	PA2361	223.755	0.604472	0.126936	4.76204	1.91646e-06	1.52042	1.62648e-05
PA2362	2612041	2612799	-	dotU3	DotU3		NP_251052.1	PA2362	42.6577	0.921631	0.189717	4.85793	1.18621e-06	1.89426	1.06965e-05
PA2363	2612817	2614148	-	hsiJ3	HsiJ3		NP_251053.1	PA2363	308.25	0.76985	0.118263	6.50967	7.53181e-11	1.70509	1.82279e-09	PA2363	Q9I1B6
PA2364	2614208	2614684	-	lip3	Lip3		NP_251054.1	PA2364	112.377	0.632441	0.143971	4.39284	1.11881e-05	1.55019	7.4027e-05
PA2365	2614893	2615438	+	hsiB3	HsiB3		NP_251055.1	PA2365	831.814	0.898624	0.143222	6.27435	3.51091e-10	1.86429	7.38286e-09	PA2365	Q9I1B4
PA2366	2615461	2616945	+	hsiC3	HsiC3	puuD	NP_251056.1	PA2366	1959.96	0.907567	0.159354	5.6953	1.23152e-08	1.87588	1.84871e-07	PA2366	Q9I1B3
PA2367	2617019	2617516	+	hcp3	Hcp3		NP_251057.1	PA2367	806.42	0.816693	0.156898	5.20525	1.93736e-07	1.76136	2.15936e-06	PA2367	Q9I1B2
PA2368	2617529	2617954	+	hsiF3	HsiF3		NP_251058.1	PA2368	37.0738	0.750778	0.224875	3.33864	0.000841882	1.6827	0.00307722
PA2369	2617938	2619731	+	hsiG3	HsiG3		NP_251059.1	PA2369	345.482	0.938501	0.131588	7.13213	9.88259e-13	1.91654	3.20814e-11
PA2370	2619695	2620711	+	hsiH3	HsiH3		NP_251060.1	PA2370	92.6455	1.13797	0.217221	5.23877	1.61653e-07	2.20071	1.85758e-06
PA2371	2620713	2623262	+	clpV3	ClpV3		NP_251061.1	PA2371	488.718	0.719033	0.133704	5.37781	7.53956e-08	1.64608	9.50497e-07	PA2371	Q9I1A8
PA2372	2623284	2623856	+		hypothetical protein		NP_251062	PA2372	2960.86	0.755566	0.157636	4.79309	1.64231e-06	1.68829	1.41933e-05
PA2373	2624204	2626210	+	vgrG3	VgrG3		NP_251063.1	PA2373	2257.15	0.745906	0.135218	5.51632	3.46168e-08	1.67703	4.70679e-07
PA2374	2626221	2626757	+	tseF	TseF		NP_251064.1	PA2374	82.234	0.738547	0.147181	5.01796	5.22221e-07	1.66849	5.20618e-06
PA2376	2627452	2628093	+		probable transcriptional regulator		NP_251066.1	PA2376	101.154	0.642184	0.179057	3.58648	0.000335174	1.56069	0.00140963
PA2377	2628225	2629499	+		hypothetical protein		NP_251067.1	PA2377	14.6311	0.767029	0.310505	2.47027	0.0135013	1.70176	0.0311254
PA2378	2629916	2632231	-		probable aldehyde dehydrogenase		NP_251068.1	PA2378	5232.21	0.879499	0.101527	8.66273	4.60598e-18	1.83974	2.46634e-16	PA2378	Q9I1A1	1.20038	0.116587	0.00388688
PA2379	2632228	2632698	-		probable oxidoreductase		NP_251069.1	PA2379	2623.14	0.820568	0.11325	7.24565	4.30356e-13	1.7661	1.48031e-11	PA2379	Q9I1A0	1.17085	0.100687	0.0126582
PA2381	2633494	2633736	+		hypothetical protein		NP_251071.1	PA2381	251.252	1.00759	0.23311	4.32236	1.54368e-05	2.01055	9.81572e-05
PA2382	2633803	2634954	-	lldA	L-lactate dehydrogenase		NP_251072.1	PA2382	139.58	-0.378719	0.145238	-2.60757	0.00911864			PA2382	Q9I197	-1.20143	-0.117146	0.0338124
PA2384	2636013	2636336	-		hypothetical protein		NP_251074.1	PA2384	13.8829	1.73852	0.436391	3.98385	6.7807e-05	3.33692	0.000356107
PA2388	2641035	2642030	+	fpvR	FpvR		NP_251078.1	PA2388	625.023	0.0667278	0.0748098	0.891967	0.372411			PA2388	Q9I192	-1.30285	-0.168882	0.0120589
PA2390	2643306	2645297	+	pvdT	PvdT		NP_251080.1	PA2390	42.8357	-0.635245	0.200166	-3.1736	0.00150562	-1.5532	0.00499055
PA2391	2645303	2646727	+	opmQ	probable outer membrane protein precursor		NP_251081.1	PA2391	18.7664	-0.75169	0.260161	-2.88932	0.00386071	-1.68376	0.0110118
PA2398	2655187	2657634	+	fpvA	ferripyoverdine receptor		NP_251088.1	PA2398	113.298	0.795025	0.203726	3.90243	9.52327e-05	1.73511	0.000479766
PA2411	2693781	2694545	-		probable thioesterase		NP_251101.1	PA2411	18.865	0.855301	0.263578	3.24497	0.00117464	1.80914	0.00406737
PA2412	2694546	2694764	-		conserved hypothetical protein		NP_251102.1	PA2412	11.6112	0.801442	0.352276	2.27504	0.0229036	1.74284	0.0488547
PA2413	2694842	2696251	-	pvdH	L-2,4-diaminobutyrate:2-ketoglutarate 4-aminotransferase, PvdH		NP_251103.1	PA2413	80.5072	0.679342	0.274373	2.47598	0.0132873	1.60141	0.0306866
PA2414	2696430	2697749	-		L-sorbosone dehydrogenase		NP_251104.1	PA2414	361.532	1.07569	0.240608	4.47074	7.79489e-06	2.10774	5.42717e-05	PA2414	Q9I167
PA2415	2697742	2698167	-		hypothetical protein		NP_251105.1	PA2415	61.1253	1.1043	0.290111	3.80648	0.000140956	2.14995	0.000667997
PA2416	2698526	2700163	+	treA	periplasmic trehalase precursor		NP_251106.1	PA2416	175.392	1.04114	0.27083	3.84426	0.000120917	2.05786	0.000586958	PA2416	Q9I165
PA2433	2729571	2729840	+		hypothetical protein		NP_251123.1	PA2433	1348.82	0.96405	0.260352	3.70287	0.00021317	1.95078	0.000952026	PA2433	Q9I149
PA2436	2732532	2732966	-		hypothetical protein		NP_251126.1	PA2436	106.723	-1.13802	0.171597	-6.63197	3.31236e-11	-2.20079	8.64542e-10	PA2436	Q9I146	-1.32243	-0.178401	0.0114161
PA2442	2739762	2740883	-	gcvT2	glycine cleavage system protein T2		NP_251132.1	PA2442	137.633	-0.250487	0.146596	-1.70869	0.0875091			PA2442	Q9I140	-1.16185	-0.095763	0.00987415
PA2444	2742401	2743657	-	glyA2	serine hydroxymethyltransferase		NP_251134.1	PA2444	49.0624	-0.775155	0.25084	-3.09023	0.00199998	-1.71137	0.00636125	PA2444	Q9I138	-1.2729	-0.154035	0.00262567
PA2445	2743800	2746679	-	gcvP2	glycine cleavage system protein P2		NP_251135.1	PA2445	531.723	-0.691246	0.155913	-4.43353	9.27018e-06	-1.61468	6.28581e-05	PA2445	Q9I137
PA2446	2746690	2747073	-	gcvH2	glycine cleavage system protein H2		NP_251136.1	PA2446	47.2432	-0.535638	0.201674	-2.65597	0.00790818			PA2446	Q9I136	-1.25527	-0.14513	0.0454426
PA2452	2753519	2754445	-		hypothetical protein		NP_251142	PA2452	17.264	1.2605	0.35165	3.58452	0.0003377	2.39578	0.00141453
PA2453	2754602	2754823	+		hypothetical protein		NP_251143.1	PA2453	48.8294	-0.98083	0.193442	-5.07041	3.96957e-07	-1.9736	4.08328e-06
PA2467	2785370	2786356	-	foxR	Anti-sigma factor FoxR	foxR	NP_251157.1	PA2467	26.0837	-0.69702	0.245938	-2.83413	0.00459503	-1.62115	0.012695
PA2483	2801550	2802551	-		conserved hypothetical protein	yhbW	NP_251173.1	PA2483	394.847	0.751757	0.101983	7.37143	1.6881e-13	1.68384	6.21842e-12	PA2483	Q9I0Z9	1.28645	0.160797	4.28753e-05
PA2485	2803345	2803623	+		hypothetical protein		NP_251175.1	PA2485	83.165	0.794319	0.221905	3.57955	0.000344193	1.73426	0.00143478
PA2486	2803640	2803834	+	ptrC	Pseudomonas type III repressor gene C, PtrC		NP_251176.1	PA2486	150.246	1.15178	0.238712	4.82495	1.40037e-06	2.22187	1.2328e-05
PA2491	2806350	2807369	-	mexS	MexS		NP_251181.1	PA2491	318.12	-0.248105	0.0916368	-2.70748	0.00677964			PA2491	Q9I0Z1	-1.24713	-0.14098	0.00198842
PA2493	2808743	2809987	+	mexE	Resistance-Nodulation-Cell Division (RND) multidrug efflux membrane fusion protein MexE precursor		NP_251183.1	PA2493	23.1041	-0.519628	0.245299	-2.11835	0.0341455			PA2493	Q9I0Y9	1.11291	0.0682885	0.012368
PA2504	2821705	2822322	-		hypothetical protein		NP_251194.1	PA2504	487.177	0.812538	0.23595	3.44369	0.000573834	1.7563	0.00222093	PA2504	Q9I0X8
PA2507	2824659	2825591	-	catA	catechol 1,2-dioxygenase		NP_251197.1	PA2507	157.062	-0.046682	0.136204	-0.342736	0.731797			PA2507	Q9I0X5	-1.45002	-0.2372	0.00200823
PA2512	2829440	2830834	+	antA	anthranilate dioxygenase large subunit		NP_251202.1	PA2512	1530.05	-0.174331	0.214742	-0.811817	0.416896			PA2512	Q9I0X0	-1.20743	-0.120328	0.00516264
PA2513	2830831	2831322	+	antB	anthranilate dioxygenase small subunit		NP_251203.1	PA2513	307.229	-0.0711509	0.235133	-0.302598	0.762196			PA2513	Q9I0W9	-1.63416	-0.313516	0.00465624
PA2514	2831341	2832363	+	antC	anthranilate dioxygenase reductase		NP_251204.1	PA2514	323.851	-0.0832444	0.240005	-0.346844	0.728708			PA2514	Q9I0W8	-1.35486	-0.193868	0.00380785
PA2523	2843818	2844492	+	czcR	CzcR		NP_251213.1	PA2523	44.7653	1.21318	0.204096	5.94417	2.77863e-09	2.31848	4.85933e-08
PA2524	2844489	2845907	+	czcS	CzcS		NP_251214.1	PA2524	19.0039	1.16448	0.272269	4.27695	1.89473e-05	2.24152	0.000117018
PA2528	2854011	2855291	-	muxA	MuxA	yegM	NP_251218.1	PA2528	135.03	-0.0924255	0.122253	-0.756021	0.449637			PA2528	Q9I0V5	-1.11398	-0.0689041	0.00229827
PA2532	2859777	2860274	-	tpx	thiol peroxidase		NP_251222.1	PA2532	517.617	-0.366551	0.0978637	-3.74553	0.000180014			PA2532	P57668	-1.16184	-0.0957556	0.00242791
PA2535	2862944	2863939	+		probable oxidoreductase		NP_251225.1	PA2535	38.5961	-0.11626	0.201466	-0.57707	0.563892			PA2535	Q9I0U9	-1.07264	-0.0447658	0.0360291
PA2544	2875697	2876410	-		hypothetical protein		NP_251234.1	PA2544	343.625	0.4311	0.133767	3.22277	0.00126955			PA2544	Q9I0U0	1.13834	0.0827152	0.0199108
PA2545	2876555	2877367	+	xthA	exodeoxyribonuclease III		NP_251235.1	PA2545	245.666	-0.195998	0.123883	-1.58212	0.113621			PA2545	Q9I0T9	-1.14981	-0.0891126	0.00822077
PA2546	2877477	2877908	-		probable ring-cleaving dioxygenase		NP_251236.1	PA2546	44.5905	0.640971	0.249682	2.56715	0.0102539	1.55938	0.0249923	PA2546	Q9I0T8	1.48615	0.252912	0.00516808
PA2552	2884206	2885333	-		probable acyl-CoA dehydrogenase	acdB	NP_251242.1	PA2552	191.867	-0.452616	0.128292	-3.52802	0.000418678			PA2552	Q9I0T2	-1.07711	-0.0474197	0.00309708
PA2553	2885362	2886552	-		probable acyl-CoA thiolase		NP_251243.1	PA2553	172.539	-0.322145	0.128158	-2.51366	0.0119487			PA2553	Q9I0T1	-1.3082	-0.171499	0.0126543
PA2554	2886570	2887337	-		probable short-chain dehydrogenase		NP_251244.1	PA2554	97.4744	-0.751178	0.161124	-4.6621	3.12998e-06	-1.68317	2.46694e-05	PA2554	Q9I0T0
PA2555	2887357	2889024	-		probable AMP-binding enzyme		NP_251245.1	PA2555	303.657	-0.565976	0.148211	-3.81871	0.000134149			PA2555	Q9I0S9	-1.13774	-0.0823755	0.0377336
PA2560	2894452	2894739	-		hypothetical protein		NP_251250.1	PA2560	411.691	0.957457	0.0954951	10.0262	1.16891e-23	1.94188	1.02904e-21
PA2562	2896741	2897253	-		hypothetical protein		NP_251252.1	PA2562	1118.46	1.06697	0.209711	5.08781	3.6222e-07	2.09503	3.75523e-06	PA2562	Q9I0S3	1.36074	0.196633	0.0482251
PA2564	2899107	2899934	-		hypothetical protein	tam	NP_251254.1	PA2564	306.05	1.58435	0.265565	5.96596	2.43206e-09	2.99872	4.3113e-08
PA2565	2899924	2900349	-		hypothetical protein		NP_251255.1	PA2565	85.0586	1.43847	0.29444	4.88545	1.03194e-06	2.71033	9.50336e-06
PA2566	2900372	2901559	-		conserved hypothetical protein		NP_251256.1	PA2566	1316.66	1.67378	0.262559	6.37485	1.83137e-10	3.19049	4.08246e-09
PA2569	2904566	2904907	-		hypothetical protein		NP_251259.1	PA2569	111.678	1.10786	0.195648	5.66254	1.49148e-08	2.15526	2.18834e-07
PA2570	2905182	2905550	-	lecA	LecA	pa1L; lecA (changed from pa1L)	NP_251260.1	PA2570	1406.83	2.87246	0.472822	6.07513	1.23887e-09	7.32312	2.35702e-08	PA2570	Q05097	2.41295	0.562301	0.00343574
PA2571	2906166	2907578	-		probable two-component sensor		NP_251261.1	PA2571	582.307	1.01556	0.198048	5.12784	2.93081e-07	2.02169	3.11301e-06
PA2572	2907656	2908999	+		probable two-component response regulator		NP_251262.1	PA2572	800.893	0.891731	0.181208	4.92103	8.60895e-07	1.8554	8.10052e-06	PA2572	Q9I0R4	1.29319	0.164131	0.0139799
PA2573	2909010	2910617	-		probable chemotaxis transducer		NP_251263.1	PA2573	1311.58	0.959771	0.186846	5.13671	2.79595e-07	1.945	3.00045e-06	PA2573	Q9I0R3	1.24526	0.14002	0.00111824
PA2574	2910729	2911877	-	alkB1	alkane-1-monooxygenase		NP_251264.1	PA2574	41.8831	0.69305	0.194544	3.56243	0.000367444	1.6167	0.00151546
PA2577	2913922	2914359	+		probable transcriptional regulator		NP_251267.1	PA2577	140.893	0.766733	0.167168	4.58662	4.50487e-06	1.70141	3.40586e-05	PA2577	Q9I0Q9
PA2581	2917172	2918212	+		hypothetical protein		NP_251271.1	PA2581	600.554	0.152679	0.103895	1.46955	0.141684			PA2581	Q9I0Q5	1.27668	0.155929	0.00114198
PA2584	2923367	2923927	-	pgsA	CDP-diacylglycerol--glycerol-3-phosphate 3-phosphatidyltransferase		NP_251274.1	PA2584	217.197	-0.384793	0.115449	-3.33301	0.000859124			PA2584	Q9I0Q2	1.2254	0.129757	0.0121614
PA2592	2934541	2935644	+		probable periplasmic spermidine/putrescine-binding protein	potF5	NP_251282.1	PA2592	1488.98	-0.076138	0.0892144	-0.853428	0.393422			PA2592	Q9I0P5	1.0756	0.0465218	0.013217
PA2594	2936490	2937449	-		conserved hypothetical protein		NP_251284.1	PA2594	32.1772	-0.198029	0.205254	-0.964803	0.334643			PA2594	Q9I0P3	-1.0602	-0.0373179	0.00665982
PA2612	2953416	2954696	-	serS	seryl-tRNA synthetase		NP_251302.1	PA2612	851.694	-0.0706181	0.0652812	-1.08175	0.279362			PA2612	Q9I0M6	-1.10846	-0.0657337	0.0100631
PA2615	2956805	2959240	-	ftsK	cell division protein FtsK		NP_251305.1	PA2615	1544.85	0.0101935	0.0641697	0.158852	0.873786			PA2615	Q9I0M3	-1.0457	-0.0285287	0.0246327
PA2617	2960456	2961136	+	aat	leucyl/phenylalanyl-tRNA-protein transferase		NP_251307.1	PA2617	78.3519	-0.178322	0.137325	-1.29854	0.194102			PA2617	Q9I0M1	1.09071	0.0554286	0.0437561
PA2618	2961191	2961898	+		hypothetical protein		NP_251308.1	PA2618	300.035	0.6588	0.156277	4.21558	2.49137e-05	1.57877	0.000149425
PA2620	2962303	2964579	-	clpA	ATP-binding protease component ClpA		NP_251310.1	PA2620	6663.44	0.675421	0.134121	5.03591	4.75596e-07	1.59706	4.80593e-06	PA2620	Q9I0L8	1.15609	0.0925912	0.0106881
PA2622	2965201	2965473	+	cspD	cold-shock protein CspD		NP_251312.1	PA2622	5895.69	0.847522	0.177082	4.78605	1.70098e-06	1.79941	1.46515e-05	PA2622	Q9I0L6	1.25482	0.144903	0.0059625
PA2623	2965546	2966802	-	icd	isocitrate dehydrogenase	icdA	NP_251313.1	PA2623	12642	0.0535019	0.0826987	0.646949	0.517665			PA2623	Q9I0L5	1.12196	0.0734607	0.0356957
PA2629	2972699	2974069	+	purB	adenylosuccinate lyase		NP_251319.1	PA2629	1013.97	-0.761071	0.13811	-5.51061	3.576e-08	-1.69475	4.84954e-07	PA2629	Q9I0K9	-1.18403	-0.107833	0.00221269
PA2630	2974129	2975298	+		conserved hypothetical protein	ycfD	NP_251320.1	PA2630	138.62	-1.08389	0.202477	-5.35314	8.64403e-08	-2.11974	1.07409e-06	PA2630	Q9I0K8
PA2634	2977756	2979351	+	aceA	isocitrate lyase AceA	aceA	NP_251324.1	PA2634	1148.27	-0.105639	0.127555	-0.828188	0.407564			PA2634	Q9I0K4	-1.13869	-0.0829098	0.00314629
PA2639	2983963	2985744	+	nuoD	NADH dehydrogenase I chain C,D		NP_251329.1	PA2639	2278.52	-0.0972716	0.0732157	-1.32856	0.183992			PA2639	Q9I0J9	1.15234	0.0905147	8.97264e-05
PA2642	2987721	2990438	+	nuoG	NADH dehydrogenase I chain G		NP_251332.1	PA2642	3048	-0.153679	0.0845108	-1.81846	0.0689942			PA2642	Q9I0J6	1.15952	0.0944788	0.00330639
PA2647	2992853	2994700	+	nuoL	NADH dehydrogenase I chain L		NP_251337.1	PA2647	784.783	-0.141985	0.0755212	-1.88007	0.0600981			PA2647	Q9I0J1	1.22111	0.127518	0.000218004
PA2653	3001873	3003198	-		probable transporter	yuiF	NP_251343.1	PA2653	74.9683	-0.876225	0.232365	-3.7709	0.000162661	-1.83557	0.000756365
PA2660	3008847	3009929	+		hypothetical protein		NP_251350.1	PA2660	88.007	-0.212348	0.148658	-1.42843	0.153168			PA2660	Q9I0H8	-1.09537	-0.058149	0.00131674
PA2664	3012592	3013773	-	fhp	flavohemoprotein		NP_251354.1	PA2664	310.983	0.746929	0.259032	2.88354	0.00393229	1.67822	0.0111976	PA2664	Q9I0H4
PA2682	3029187	3030428	+		conserved hypothetical protein		NP_251372.1	PA2682	963.795	-0.808842	0.203889	-3.96708	7.27595e-05	-1.7518	0.000377535	PA2682	Q9I0F6	-1.79154	-0.372212	0.000389816
PA2696	3049268	3050161	-		probable transcriptional regulator		NP_251386.1	PA2696	209.183	0.610961	0.190368	3.20936	0.0013303	1.52728	0.00448382
PA2697	3050331	3050612	-		hypothetical protein		NP_251387.1	PA2697	15.1492	0.921553	0.291919	3.15688	0.00159469	1.89415	0.00524894
PA2698	3050669	3051349	-		probable hydrolase		NP_251388.1	PA2698	130.086	0.578766	0.136958	4.22586	2.38028e-05			PA2698	Q9I0E4	1.22686	0.130519	0.000256135
PA2699	3051957	3053795	+		hypothetical protein		NP_251389.1	PA2699	87.9885	0.774993	0.166163	4.66406	3.10037e-06	1.71118	2.45477e-05	PA2699	Q9I0E3
PA2709	3062939	3063913	+	cysK	cysteine synthase A		NP_251399.1	PA2709	598.065	-0.192084	0.0993535	-1.93334	0.0531944			PA2709	Q9I0D3	-1.19839	-0.115529	0.00390407
PA2721	3075411	3075890	+		hypothetical protein		NP_251411.1	PA2721	118.56	0.276521	0.155462	1.7787	0.0752891			PA2721	Q9I0C1	-1.13424	-0.0804111	0.04666
PA2725	3077312	3079195	+		probable chaperone		NP_251415.1	PA2725	230.258	-0.0861114	0.0971151	-0.886694	0.375244			PA2725	Q9I0B7	1.1911	0.111633	0.0113386
PA2730	3088660	3089613	-		hypothetical protein		NP_251420.1	PA2730	1685.4	0.165008	0.0961721	1.71576	0.0862068			PA2730	Q9I0B2	1.03521	0.022087	0.0423323
PA2734	3094757	3096052	-		hypothetical protein		NP_251424.1	PA2734	1347.05	0.0949007	0.0619009	1.53311	0.12525			PA2734	Q9I0A8	1.10635	0.0645169	0.0498415
PA2743	3104279	3104830	-	infC	translation initiation factor IF-3		NP_251433.1	PA2743	15676.8	-0.378819	0.131602	-2.87852	0.00399551			PA2743	Q9I0A0	1.09159	0.0559423	0.03346
PA2744	3104830	3106752	-	thrS	threonyl-tRNA synthetase		NP_251434.1	PA2744	2966.16	-0.3909	0.122302	-3.19619	0.00139253			PA2744	Q9I099	-1.05526	-0.0343368	0.0458845
PA2746	3108057	3108383	+		hypothetical protein		NP_251436.1	PA2746	234.419	1.51336	0.236548	6.39771	1.57728e-10	2.85475	3.5619e-09
PA2753	3114819	3115193	+		hypothetical protein		NP_251443.1	PA2753	16.9785	1.24439	0.386549	3.21922	0.00128541	2.36918	0.00436288
PA2754	3115304	3115633	+		conserved hypothetical protein		NP_251444.1	PA2754	397.255	0.907008	0.213389	4.2505	2.13297e-05	1.87515	0.000130337	PA2754	Q9I089
PA2755	3116654	3117124	+	eco	ecotin precursor		NP_251445.1	PA2755	489.697	0.323474	0.0807056	4.00808	6.12154e-05			PA2755	Q9I088	1.25786	0.146448	9.73959e-05
PA2759	3119394	3119708	-		hypothetical protein		NP_251449.1	PA2759	81.4671	1.71797	0.180593	9.51295	1.85335e-21	3.28973	1.35582e-19
PA2760	3120073	3121350	+	oprQ	OprQ	oprQ	NP_251450.1	PA2760	8091.14	-0.637657	0.190555	-3.34631	0.000818945	-1.5558	0.00300608	PA2760	Q9I083
PA2761	3121462	3121878	+		hypothetical protein		NP_251451.1	PA2761	62.9607	-1.58556	0.225424	-7.03368	2.0116e-12	-3.00124	6.11009e-11	PA2761	Q9I082	-1.4	-0.21479	0.00184571
PA2770	3128292	3129071	-		hypothetical protein		NP_251460.1	PA2770	248.612	0.0326175	0.102186	0.319197	0.749577			PA2770	Q9I073	1.13414	0.0803542	0.000409688
PA2771	3129729	3130754	+		diguanylate cyclase with a self-blocked I-site, Dcsbis		NP_251461.1	PA2771	533.555	0.87614	0.137154	6.38802	1.6805e-10	1.83546	3.77857e-09	PA2771	Q9I072
PA2776	3133710	3134993	+	pauB3	FAD-dependent oxidoreductase	ordL	NP_251466.1	PA2776	116.637	0.122464	0.111076	1.10252	0.270234			PA2776	Q9I067	1.41977	0.223741	0.0068591
PA2777	3135044	3136000	-		conserved hypothetical protein	yfdC	NP_251467.1	PA2777	212.777	0.713481	0.223003	3.19943	0.00137701	1.63976	0.00461433
PA2778	3136082	3136963	-		hypothetical protein		NP_251468.1	PA2778	178.536	0.455795	0.144393	3.15664	0.00159598			PA2778	Q9I065	1.17845	0.10482	0.039793
PA2779	3137044	3137442	-		hypothetical protein		NP_251469.1	PA2779	456.934	0.596311	0.179933	3.31407	0.000919491	1.51185	0.00330736
PA2781	3138191	3138532	+		hypothetical protein		NP_251471.1	PA2781	80.4918	0.639625	0.161744	3.95455	7.66777e-05	1.55792	0.000396283
PA2782	3139011	3139670	+	bamI	biofilm-associated metzincin Inhibitor, BamI		NP_251472.1	PA2782	82.9846	-0.882158	0.217996	-4.04666	5.19529e-05	-1.84313	0.000284046
PA2783	3139748	3141547	+	mep72	Mep72		NP_251473.1	PA2783	43.3705	-1.29471	0.29847	-4.33783	1.43899e-05	-2.45328	9.21591e-05
PA2788	3144412	3146007	-		probable chemotaxis transducer		NP_251478.1	PA2788	460.699	0.743597	0.240363	3.09364	0.0019772	1.67434	0.00630034	PA2788	Q9I055
PA2790	3147765	3148250	+		hypothetical protein		NP_251480.1	PA2790	156.934	0.646078	0.165948	3.89327	9.89034e-05	1.56491	0.000494898
PA2793	3149400	3150434	-		hypothetical protein		NP_251483.1	PA2793	385.778	0.419604	0.117873	3.5598	0.000371141			PA2793	Q9I050	1.24581	0.140305	0.00642799
PA2797	3154593	3155075	-		hypothetical protein		NP_251487.1	PA2797	915.573	0.225182	0.0887905	2.53611	0.0112093			PA2797	Q9I046	1.10083	0.0613219	0.00431524
PA2799	3156503	3156802	+		hypothetical protein		NP_251489.1	PA2799	158.9	0.793884	0.186187	4.2639	2.00885e-05	1.73374	0.000123187
PA2800	3156860	3157564	-	vacJ	VacJ	vacJ	NP_251490.1	PA2800	1518.02	-0.223635	0.0978135	-2.28634	0.0222341			PA2800	Q9I043	-1.4102	-0.219426	0.0110956
PA2819	3173244	3173723	+		hypothetical protein		NP_251509	PA2819	7.74187	1.0521	0.389423	2.7017	0.00689853	2.07355	0.0178976
PA2823	3176117	3177007	-		conserved hypothetical protein		NP_251513.1	PA2823	274.388	-0.332561	0.108819	-3.0561	0.00224236			PA2823	Q9I020	-1.34477	-0.189099	0.00062504
PA2826	3179957	3180442	-		probable glutathione peroxidase		NP_251516.1	PA2826	178.502	0.346985	0.131418	2.64033	0.00828256			PA2826	Q9I017	1.05973	0.0370332	0.00913159
PA2828	3181137	3182348	+		probable aminotransferase		NP_251518.1	PA2828	478.928	-0.484289	0.151577	-3.195	0.00139831			PA2828	Q9I015	-1.2427	-0.138708	0.00176037
PA2829	3182400	3182852	+		hypothetical protein		NP_251519.1	PA2829	28.7959	-1.11077	0.274404	-4.04795	5.16681e-05	-2.15961	0.000282997
PA2830	3182986	3183861	+	htpX	heat shock protein HtpX		NP_251520.1	PA2830	548.073	0.104106	0.0798997	1.30296	0.192588			PA2830	Q9I013	1.17948	0.105376	0.0125923
PA2840	3193886	3195589	-		probable ATP-dependent RNA helicase	deaD	NP_251530.1	PA2840	263.578	-0.96949	0.158113	-6.13163	8.69853e-10	-1.95815	1.70491e-08	PA2840	Q9I003
PA2843	3197642	3198988	+		probable aldolase		NP_251533.1	PA2843	153.558	-0.38117	0.117264	-3.25052	0.00115192			PA2843	Q9I000	-1.07567	-0.0465672	0.0132835
PA2846	3200650	3201504	+		probable transcriptional regulator		NP_251536.1	PA2846	31.882	0.713326	0.234543	3.04134	0.00235528	1.63958	0.0072716
PA2849	3203398	3203853	+	ohrR	OhrR		NP_251539.1	PA2849	129.967	0.70427	0.150039	4.69392	2.68013e-06	1.62932	2.18191e-05	PA2849	Q9HZZ4	1.11245	0.0680272	0.0282337
PA2850	3203998	3204426	+	ohr	organic hydroperoxide resistance protein		NP_251540.1	PA2850	93.304	0.114026	0.157372	0.724559	0.468722			PA2850	Q9HZZ3	1.3633	0.197831	0.00201507
PA2851	3204514	3205080	-	efp	translation elongation factor P		NP_251541.1	PA2851	3799.56	-0.645387	0.138261	-4.6679	3.04296e-06	-1.56416	2.41669e-05	PA2851	Q9HZZ2	-1.15838	-0.0938551	0.00317742
PA2853	3206915	3207166	+	oprI	Outer membrane lipoprotein OprI precursor		NP_251543.1	PA2853	17051.8	0.134771	0.0979901	1.37535	0.169022			PA2853	P11221	1.33758	0.185674	0.0277805
PA2857	3209289	3209972	+		probable ATP-binding component of ABC transporter		NP_251547.1	PA2857	40.8453	-0.0553441	0.188656	-0.293361	0.769246			PA2857	Q9HZY7	1.14992	0.0891768	0.000582554
PA2864	3216456	3216890	-		conserved hypothetical protein		NP_251554.1	PA2864	335.502	0.617489	0.168959	3.65468	0.000257506	1.5342	0.00112426
PA2869	3221652	3222140	+		hypothetical protein		NP_251559.1	PA2869	67.5376	0.520475	0.175804	2.96055	0.00307092			PA2869	Q9HZX7	2.04494	0.456663	0.00974346
PA2873	3225381	3227387	-	tgpA	transglutaminase protein A, TgpA		NP_251563.1	PA2873	61.7072	-0.952526	0.169672	-5.61394	1.97769e-08	-1.93526	2.81428e-07
PA2874	3227384	3228337	-		hypothetical protein		NP_251564.1	PA2874	37.497	-1.12794	0.235995	-4.7795	1.75735e-06	-2.18546	1.50374e-05
PA2876	3229484	3230182	-	pyrF	orotidine 5'-phosphate decarboxylase		NP_251566.1	PA2876	85.5041	-0.372815	0.158783	-2.34795	0.0188768			PA2876	Q59654	-1.19221	-0.112227	0.0226343
PA2878	3231218	3231859	+		hypothetical protein		NP_251568.1	PA2878	7.29438	1.40356	0.455705	3.07997	0.00207023	2.64553	0.00655658
PA2885	3236959	3237555	-	atuR	putative repressor of atu genes		NP_251575.1	PA2885	109.879	0.30727	0.143615	2.13953	0.0323924			PA2885	Q9HZW2	-1.16913	-0.0997511	0.0271926
PA2886	3237836	3239638	+	atuA	expressed protein with apparent function in citronellol catabolism		NP_251576.1	PA2886	96.355	0.874259	0.13896	6.29143	3.14554e-10	1.83307	6.69588e-09
PA2887	3239711	3240589	+	atuB	putative dehydrogenase involved in catabolism of citronellol		NP_251577.1	PA2887	49.8163	0.799394	0.211378	3.78182	0.000155689	1.74037	0.000729825
PA2888	3240591	3242207	+	atuC	geranyl-CoA carboxylase, beta-subunit		NP_251578.1	PA2888	82.4936	0.646286	0.160242	4.0332	5.50224e-05	1.56513	0.000298004
PA2889	3242324	3243484	+	atvR	atypical virulence-related response regulator AtvR	atuD	NP_251579.1	PA2889	130.759	0.628555	0.166884	3.76642	0.000165602	1.54602	0.000765507	PA2889	Q9HZV8
PA2900	3254598	3255407	-		probable outer membrane protein precursor		NP_251590.1	PA2900	201.438	-0.485421	0.112956	-4.29745	1.72775e-05			PA2900	Q9HZU7	-1.10499	-0.0637315	0.0109661
PA2901	3255407	3255766	-		hypothetical protein		NP_251591.1	PA2901	170.557	-0.675499	0.157447	-4.29034	1.78402e-05	-1.59715	0.000111195
PA2902	3255763	3256611	-		hypothetical protein		NP_251592.1	PA2902	102.804	-0.544077	0.145938	-3.72814	0.000192902			PA2902	Q9HZU5	-1.19245	-0.112356	0.000866391
PA2903	3256681	3258360	-	cobJ	precorrin-3 methylase CobJ	cbiH	NP_251593.1	PA2903	88.8434	-0.611354	0.203903	-2.99825	0.00271534	-1.52769	0.00821402	PA2903	Q9HZU4	-1.17253	-0.101606	0.0484488
PA2904	3258353	3259105	-	cobI	precorrin-2 methyltransferase CobI	cbiL	NP_251594.1	PA2904	108.652	-0.832206	0.139059	-5.98457	2.16959e-09	-1.78041	3.88581e-08
PA2905	3259102	3259728	-	cobH	precorrin isomerase CobH	cbiC	NP_251595.1	PA2905	53.8802	-0.663986	0.191804	-3.4618	0.000536578	-1.58445	0.0021018	PA2905	Q9HZU2
PA2907	3261522	3262769	+	cobL	precorrin-6y-dependent methyltransferase CobL	cbiT; cbiE	NP_251597.1	PA2907	57.1338	-0.598715	0.179769	-3.33048	0.000866976	-1.51437	0.00315341
PA2908	3262762	3263862	+	cbiD	cobalamin biosynthetic protein CbiD		NP_251598.1	PA2908	51.8577	-0.603839	0.200989	-3.00435	0.00266151	-1.51976	0.0080936
PA2911	3265848	3268004	+		probable TonB-dependent receptor		NP_251601.1	PA2911	279.567	-1.27871	0.13555	-9.43349	3.96668e-21	-2.42622	2.78418e-19
PA2912	3268057	3268830	+		probable ATP-binding component of ABC transporter		NP_251602.1	PA2912	28.735	-1.16094	0.245583	-4.72727	2.27563e-06	-2.23603	1.8822e-05
PA2913	3268827	3269798	+		hypothetical protein		NP_251603.1	PA2913	29.944	-1.08208	0.28476	-3.79997	0.000144712	-2.11709	0.000683801
PA2914	3269795	3270826	+		probable permease of ABC transporter		NP_251604.1	PA2914	13.2075	-1.18434	0.359718	-3.29242	0.000993285	-2.2726	0.00353364
PA2918	3273504	3274277	+		probable short-chain dehydrogenase		NP_251608.1	PA2918	80.3952	-0.487127	0.189483	-2.57082	0.0101459			PA2918	Q9HZS9	-1.23894	-0.136774	0.000752097
PA2920	3274597	3276234	-		probable chemotaxis transducer		NP_251610.1	PA2920	339.564	0.587597	0.19919	2.94992	0.00317851	1.50274	0.00935446	PA2920	Q9HZS7
PA2928	3283375	3284598	-		hypothetical protein		NP_251618.1	PA2928	142.961	1.54817	0.166121	9.31954	1.16851e-20	2.92447	7.88213e-19
PA2929	3285007	3285621	-		hypothetical protein		NP_251619.1	PA2929	187.204	2.16767	0.149905	14.4603	2.15884e-47	4.49297	6.22946e-45
PA2932	3287340	3288449	+	morB	morphinone reductase		NP_251622.1	PA2932	9.5919	0.971284	0.386156	2.51526	0.0118944	1.96059	0.0281836
PA2937	3291960	3292268	+		hypothetical protein		NP_251627.1	PA2937	312.715	1.10508	0.284945	3.87821	0.000105229	2.1511	0.000524026
PA2938	3292324	3293781	-		probable transporter		NP_251628.1	PA2938	46.5816	0.852949	0.200834	4.24703	2.16625e-05	1.80619	0.000132189
PA2939	3294282	3295892	+		probable aminopeptidase	pepB	NP_251629.1	PA2939	7881.9	1.16736	0.110355	10.5783	3.7589e-26	2.246	3.68372e-24	PA2939	Q9HZQ8	1.59408	0.297666	0.00151974
PA2944	3300615	3304361	-	cobN	cobalamin biosynthetic protein CobN		NP_251634.1	PA2944	538.808	-0.426155	0.123358	-3.45462	0.000551061			PA2944	Q9HZQ3	-1.1477	-0.0879389	0.0292141
PA2948	3307510	3308262	+	cobM	precorrin-3 methylase	cbiF	NP_251638.1	PA2948	100.092	-0.658149	0.137854	-4.77424	1.80388e-06	-1.57806	1.53848e-05	PA2948	Q9HZP9
PA2949	3308391	3309338	+		esterase		NP_251639.1	PA2949	138.916	-0.198198	0.106741	-1.85682	0.0633372			PA2949	G3XCU7	-1.1031	-0.0626405	0.0489434
PA2950	3309411	3310607	-	pfm	Pfm	fabV; enoyl-acyl-carrier protein reductase FabV	NP_251640.1	PA2950	1869.45	-0.527927	0.117216	-4.50387	6.67275e-06			PA2950	Q9HZP8	-1.09777	-0.0595471	0.0138252
PA2952	3311721	3312470	-	etfB	electron transfer flavoprotein beta-subunit		NP_251642.1	PA2952	2675.62	0.204638	0.0921961	2.21959	0.0264463			PA2952	Q9HZP6	1.07033	0.04339	0.00515688
PA2958	3317524	3318657	+		hypothetical protein		NP_251648.1	PA2958	280.992	0.600846	0.135233	4.44306	8.86891e-06	1.51661	6.0612e-05
PA2962	3321043	3321675	-	tmk	thymidylate kinase		NP_251652.1	PA2962	91.7733	-0.273069	0.206477	-1.32252	0.185996			PA2962	Q9HZN8	-1.11457	-0.0692431	0.00984892
PA2965	3323574	3324818	-	fabF1	beta-ketoacyl-acyl carrier protein synthase II		NP_251655.1	PA2965	1825.67	-0.507204	0.11054	-4.58843	4.46582e-06			PA2965	G3XDA2	-1.15947	-0.0944543	0.0185147
PA2968	3326145	3327083	-	fabD	malonyl-CoA-[acyl-carrier-protein] transacylase		NP_251658.1	PA2968	1481.17	-0.310234	0.099931	-3.10448	0.00190613			PA2968	G3XCZ6	-1.17139	-0.100984	0.0171249
PA2973	3329690	3330670	-		probable peptidase		NP_251663.1	PA2973	424.945	-0.684029	0.0980973	-6.97297	3.10314e-12	-1.60662	9.10606e-11	PA2973	Q9HZN1	-1.18128	-0.10635	0.00971428
PA2974	3330663	3331355	-		probable hydrolase		NP_251664.1	PA2974	147.919	-0.658743	0.126205	-5.21961	1.79298e-07	-1.57871	2.01574e-06
PA2975	3331348	3332304	-	rluC	ribosomal large subunit pseudouridine synthase C	yceC	NP_251665.1	PA2975	260.2	-0.543155	0.107123	-5.07039	3.97007e-07			PA2975	Q9HZM9	-1.1686	-0.0994604	0.00439592
PA2977	3336212	3337231	-	murB	UDP-N-acetylpyruvoylglucosamine reductase		NP_251667.1	PA2977	245.591	-0.662685	0.152827	-4.33618	1.44981e-05	-1.58303	9.26582e-05
PA2978	3337228	3337692	-	ptpA	phosphotyrosine protein phosphatase		NP_251668.1	PA2978	118.659	-0.688066	0.168409	-4.08568	4.39478e-05	-1.61112	0.00024492	PA2978	Q9HZM6
PA2981	3338679	3339677	-	lpxK	tetraacyldisaccharide 4*-kinase		NP_251671.1	PA2981	137.106	-0.793469	0.188886	-4.20079	2.65985e-05	-1.73324	0.000157349
PA2982	3339677	3340117	-		conserved hypothetical protein		NP_251672.1	PA2982	199.652	-1.02324	0.155884	-6.56415	5.23296e-11	-2.03249	1.31942e-09
PA2983	3340114	3340749	-		probable tolQ-type transport protein		NP_251673.1	PA2983	166.549	-1.11156	0.166169	-6.68933	2.24191e-11	-2.16079	6.06484e-10	PA2983	Q9HZM1	-1.26712	-0.151131	0.000588881
PA2988	3345789	3347039	-	lolE	lipoprotein localization protein LolE		NP_251678.1	PA2988	263.923	-0.694048	0.133884	-5.18396	2.17223e-07	-1.61782	2.38532e-06	PA2988	Q9HZL6
PA2989	3346977	3347741	+		hypothetical protein		NP_251679	PA2989	180.783	0.126126	0.105961	1.19031	0.233925			PA2989	Q9HZL5	-1.12573	-0.0756029	0.0263857
PA2994	3351656	3352879	-	nqrF	Na+-translocating NADH:quinone oxidoreductase, subunit Nqr6		NP_251684.1	PA2994	483.126	-0.440012	0.123295	-3.56879	0.00035864			PA2994	Q9HZL1	-1.14084	-0.0841153	0.0150732
PA2997	3354169	3354954	-	nqrC	Na+-translocating NADH:ubiquinone oxidoreductase subunit Nrq3		NP_251687.1	PA2997	205.774	-0.429032	0.117613	-3.64781	0.000264484			PA2997	Q9HZK8	-1.26723	-0.151187	0.00448069
PA2998	3354947	3356158	-	nqrB	Na+-translocating NADH:ubiquinone oxidoreductase subunit Nrq2		NP_251688.1	PA2998	411.716	-0.613052	0.105186	-5.82827	5.60039e-09	-1.52949	9.09014e-08	PA2998	Q9HZK7	-1.20367	-0.118336	0.00426348
PA2999	3356162	3357499	-	nqrA	Na+-translocating NADH:ubiquinone oxidoreductase subunit Nrq1		NP_251689.1	PA2999	871.827	-0.409108	0.100472	-4.07186	4.66388e-05			PA2999	Q9HZK6	-1.18421	-0.10793	0.0128348
PA3000	3357758	3359167	-	aroP1	aromatic amino acid transport protein AroP1		NP_251690.1	PA3000	193.331	-0.863917	0.184112	-4.69234	2.70099e-06	-1.81997	2.19202e-05
PA3001	3359269	3360654	-		probable glyceraldehyde-3-phosphate dehydrogenase		NP_251691.1	PA3001	4494.05	-0.332469	0.118761	-2.79948	0.00511847			PA3001	Q9HZK4	-1.0938	-0.0572351	0.0262699
PA3003	3364332	3364961	+		hypothetical protein		NP_251693.1	PA3003	196.027	-0.399313	0.131054	-3.04694	0.00231182			PA3003	Q9HZK2	-1.21243	-0.122967	0.0112256
PA3004	3365007	3365744	-		5-methylthioadenosine phosphorylase MtnP		NP_251694.1	PA3004	256.949	-0.0650572	0.110869	-0.586795	0.557341			PA3004	Q9HZK1	-1.16144	-0.0955396	0.0421646
PA3005	3365756	3366754	-	nagZ	beta-N-acetyl-D-glucosaminidase	ycfO	NP_251695.1	PA3005	242.051	-0.122736	0.093832	-1.30804	0.190861			PA3005	Q9HZK0	-1.13546	-0.0810951	0.0363525
PA3006	3366970	3367671	-	psrA	transcriptional regulator PsrA		NP_251696.1	PA3006	507.26	0.522406	0.124083	4.21012	2.5523e-05			PA3006	Q9HZJ9	1.09474	0.0577805	0.0338002
PA3007	3367903	3368517	+	lexA	repressor protein LexA		NP_251697.1	PA3007	470.421	0.883279	0.0856485	10.3128	6.1653e-25	1.84456	5.618e-23	PA3007	P37452	1.10343	0.0628303	0.00607537
PA3008	3368529	3369014	+		hypothetical protein		NP_251698.1	PA3008	214.776	0.626677	0.112634	5.56385	2.63885e-08	1.544	3.69222e-07
PA3013	3373254	3374429	-	faoB	fatty-acid oxidation complex beta-subunit	fadA; fadA5	NP_251703.1	PA3013	750.834	0.13941	0.0706577	1.97304	0.0484914			PA3013	Q9HZJ3	-1.06098	-0.037786	0.0211941
PA3019	3379815	3381737	-		probable ATP-binding component of ABC transporter	uup	NP_251709.1	PA3019	653.55	-0.524789	0.101854	-5.15236	2.57231e-07			PA3019	Q9HZI7	-1.1119	-0.0677083	0.0416498
PA3022	3384378	3385184	-		hypothetical protein		NP_251712.1	PA3022	212.504	-0.115144	0.123342	-0.933538	0.350543			PA3022	Q9HZI4	-1.21425	-0.123924	0.00793401
PA3028	3392268	3393485	-	moeA2	molybdenum cofactor biosynthesis protein A2		NP_251718.1	PA3028	168.405	-0.248683	0.1369	-1.81653	0.0692894			PA3028	Q9HZH8	1.16667	0.0984058	0.0121969
PA3032	3395325	3396728	-	snr1	cytochrome c Snr1		NP_251722.1	PA3032	1186.43	1.21169	0.203141	5.96475	2.4501e-09	2.31608	4.32851e-08	PA3032	Q9HZH6	1.40804	0.218447	0.0186699
PA3034	3397381	3397938	-		probable transcriptional regulator		NP_251724.1	PA3034	110.441	0.0658221	0.125062	0.526315	0.59867			PA3034	Q9HZH4	-1.09632	-0.0587043	0.0183621
PA3039	3402134	3403516	-		probable transporter		NP_251729.1	PA3039	264.835	0.639104	0.178922	3.57197	0.00035431	1.55736	0.00147223
PA3040	3403812	3404141	+		conserved hypothetical protein	yqjD	NP_251730.1	PA3040	1455.56	0.598756	0.180345	3.32005	0.000900016	1.51441	0.00325082	PA3040	Q9HZG8	1.37036	0.201132	0.0233272
PA3041	3404145	3404525	+		hypothetical protein	yqjE	NP_251731.1	PA3041	643.591	0.660425	0.170327	3.8774	0.000105581	1.58055	0.000525274	PA3041	Q9HZG7
PA3063	3427486	3431067	-	pelB	PelB		NP_251753.1	PA3063	24.0037	0.719283	0.276226	2.60397	0.00921511	1.64636	0.022978
PA3071	3443814	3444752	+		hypothetical protein		NP_251761.1	PA3071	63.7982	-0.911782	0.165855	-5.49748	3.8526e-08	-1.88137	5.18405e-07
PA3073	3445236	3446258	+		hypothetical protein		NP_251763.1	PA3073	29.9156	-0.681799	0.231606	-2.94378	0.00324229	-1.60414	0.00950767
PA3076	3449697	3450776	+		hypothetical protein		NP_251766.1	PA3076	103.109	-0.118955	0.141341	-0.841621	0.4			PA3076	Q9HZD2	-1.30195	-0.168441	0.0123014
PA3078	3451506	3452801	+	cprS	CprS		NP_251768.1	PA3078	75.3704	-0.589002	0.162804	-3.61786	0.000297047	-1.50421	0.00126776
PA3079	3452872	3455253	-		hypothetical protein		NP_251769.1	PA3079	269.617	-0.795146	0.143501	-5.54106	3.00644e-08	-1.73525	4.16413e-07	PA3079	Q9HZC9	1.20176	0.117322	0.0141329
PA3080	3455266	3456363	-		hypothetical protein		NP_251770.1	PA3080	98.2315	-0.905721	0.157849	-5.7379	9.58585e-09	-1.87348	1.47521e-07	PA3080	Q9HZC8	-1.19453	-0.113471	0.0161445
PA3081	3456543	3457910	-		conserved hypothetical protein		NP_251771.1	PA3081	118.535	-0.988616	0.165005	-5.99144	2.07996e-09	-1.98428	3.76422e-08	PA3081	Q9HZC7	-1.11323	-0.0684752	0.0304222
PA3082	3457969	3459933	-	gbt	glycine betaine transmethylase		NP_251772.1	PA3082	362.208	-1.28224	0.182347	-7.03189	2.0375e-12	-2.43217	6.15277e-11	PA3082	Q9HZC6	-1.28707	-0.1611	0.00412542
PA3083	3460380	3463037	-	pepN	aminopeptidase N		NP_251773.1	PA3083	887.209	-0.408106	0.069006	-5.91406	3.33771e-09			PA3083	Q9HZC5	-1.14004	-0.0836679	0.000212486
PA3091	3468988	3470427	-		hypothetical protein		NP_251781.1	PA3091	489.646	-0.705662	0.0927417	-7.6089	2.76443e-14	-1.63089	1.13956e-12	PA3091	Q9HZB7	-1.20193	-0.117412	0.00478842
PA3093	3473018	3474136	+		hypothetical protein		NP_251783.1	PA3093	138.504	-0.0561824	0.137051	-0.409939	0.681851			PA3093	Q9HZB5	1.31002	0.172384	5.55033e-05
PA3095	3475956	3476480	-	xcpZ	general secretion pathway protein M		NP_251785.1	PA3095	89.6548	0.206255	0.133912	1.54022	0.123507			PA3095	P25061	1.15932	0.0943737	0.00880977
PA3097	3477627	3478628	-	xcpX	general secretion pathway protein K		NP_251787.1	PA3097	240.943	-0.182928	0.0986153	-1.85497	0.0636008			PA3097	Q00518	1.07125	0.0439337	0.0298515
PA3102	3480697	3481914	-	xcpS	general secretion pathway protein F		NP_251792.1	PA3102	208.677	0.149725	0.104756	1.42928	0.152925			PA3102	Q00513	1.09729	0.0592678	0.0114868
PA3103	3481914	3483422	-	xcpR	general secretion pathway protein E		NP_251793.1	PA3103	1328.18	0.165061	0.0954135	1.72995	0.083639			PA3103	Q00512	1.13273	0.0795598	0.00565247
PA3112	3492701	3493573	-	accD	acetyl-CoA carboxylase beta subunit	dedB	NP_251802.1	PA3112	881.559	-0.369931	0.111547	-3.31635	0.000912006			PA3112	Q9HZA7	-1.09412	-0.0574208	0.0296374
PA3114	3494567	3495424	-	truA	tRNA-pseudouridine synthase I	hisT	NP_251804.1	PA3114	172.265	-0.391821	0.12406	-3.15833	0.00158675			PA3114	O87016	-1.17503	-0.102964	0.00514299
PA3120	3502642	3503280	-	leuD	3-isopropylmalate dehydratase small subunit		NP_251810.1	PA3120	189.148	0.00928831	0.135635	0.06848	0.945404			PA3120	Q9HZA4	-1.18883	-0.110419	0.0205276
PA3122	3504879	3505772	+		probable transcriptional regulator	yibL	NP_251812.1	PA3122	22.87	0.171354	0.240043	0.713845	0.475323			PA3122	Q9HZA2	1.16978	0.100104	0.00296544
PA3138	3520548	3522560	-	uvrB	excinuclease ABC subunit B		NP_251828.1	PA3138	520.298	-0.0320089	0.0700076	-0.457221	0.647513			PA3138	P72174	-1.21051	-0.121954	0.00132409
PA3139	3522748	3523944	+		probable amino acid aminotransferase	tyrB; aspC	NP_251829.1	PA3139	1584.77	-0.484888	0.0940894	-5.15348	2.55692e-07			PA3139	P72173	-1.18832	-0.110142	0.0109423
PA3141	3524681	3526678	-	wbpM	nucleotide sugar epimerase/dehydratase WbpM		NP_251831.1	PA3141	3821.43	0.470679	0.063978	7.3569	1.88229e-13			PA3141	Q9HZ86	1.25101	0.142962	0.00832529
PA3142	3527429	3527734	-		integrase		NP_251832.1	PA3142	422.402	0.805115	0.0982696	8.19292	2.54963e-16	1.74728	1.26122e-14
PA3143	3527670	3528212	-		transposase		YP_008719764.1	PA3143	609.955	0.645007	0.0843766	7.64438	2.09948e-14	1.56375	8.79412e-13
PA3144	3528231	3528350	-		transposase with Helix-turn-helix Hin domain		NP_251834	PA3144	348.611	0.755254	0.105493	7.15929	8.10985e-13	1.68793	2.68296e-11
PA3145	3528428	3529447	-	wbpL	glycosyltransferase WbpL		NP_251835.1	PA3145	1511.44	0.352579	0.0600408	5.87232	4.29737e-09			PA3145	G3XD50	1.16615	0.0981219	0.00565236
PA3147	3530467	3531708	-	wbpJ	probable glycosyl transferase WbpJ		NP_251837.1	PA3147	1088.58	0.0125379	0.172662	0.0726152	0.942112			PA3147	Q9HZ80	1.14493	0.0864003	0.00175886
PA3148	3531751	3532815	-	wbpI	UDP-N-acetylglucosamine 2-epimerase WbpI		NP_251838.1	PA3148	2237.05	0.205344	0.101624	2.02063	0.0433183			PA3148	G3XD61	1.23461	0.134536	0.000698956
PA3150	3533948	3535081	-	wbpG	LPS biosynthesis protein WbpG		NP_251840.1	PA3150	6231.14	0.405916	0.101753	3.98925	6.62832e-05			PA3150	Q9HZ78	1.1317	0.0789782	0.019995
PA3151	3535216	3535971	-	hisF2	imidazoleglycerol-phosphate synthase, cyclase subunit		NP_251841.1	PA3151	1138.67	0.000876522	0.171678	0.00510561	0.995926			PA3151	P72139	1.12688	0.0762536	0.0106772
PA3152	3535971	3536579	-	hisH2	glutamine amidotransferase		NP_251842.1	PA3152	595.02	-0.242463	0.213364	-1.13638	0.255798			PA3152	P72138	1.07638	0.046988	0.0180166
PA3155	3539128	3540207	-	wbpE	UDP-2-acetamido-2-dideoxy-d-ribo-hex-3-uluronic acid transaminase, wbpE		NP_251845.1	PA3155	4835.35	0.610061	0.0862715	7.0714	1.53377e-12	1.52632	4.79905e-11	PA3155	Q9HZ76
PA3156	3540210	3540785	-	wbpD	UDP-2-acetamido-3-amino-2,3-dideoxy-d-glucuronic acid N-acetyltransferase, WbpD		NP_251846.1	PA3156	1584.46	0.58015	0.0598955	9.68603	3.45709e-22			PA3156	G3XD01	1.17643	0.103725	0.000425976
PA3158	3542740	3543690	-	wbpB	UDP-2-acetamido-2-deoxy-d-glucuronic acid 3-dehydrogenase, WbpB		NP_251848.1	PA3158	3510.22	0.324399	0.105541	3.07367	0.00211442			PA3158	G3XD23	1.14295	0.0852911	0.000566859
PA3159	3543764	3545074	-	wbpA	UDP-N-acetyl-d-glucosamine 6-Dehydrogenase		NP_251849.1	PA3159	10878.1	0.478365	0.0842542	5.67764	1.36567e-08			PA3159	G3XD94	1.20688	0.120038	6.24373e-05
PA3160	3545881	3546927	-	wzz	O-antigen chain length regulator	rol; cld; wzz1	NP_251850.1	PA3160	2513.52	0.40278	0.0981578	4.1034	4.0713e-05			PA3160	G3XCY2	1.27307	0.154121	0.0232277
PA3167	3555254	3556339	-	serC	3-phosphoserine aminotransferase		NP_251857.1	PA3167	1436.2	-0.190024	0.091658	-2.07319	0.0381545			PA3167	Q9HZ66	-1.09096	-0.0555741	0.0252736
PA3169	3559435	3560511	-		5-methylthioribose-1-phosphate isomerase MtnA		NP_251859.1	PA3169	365.957	-0.472876	0.120232	-3.93304	8.38775e-05			PA3169	Q9HZ65	-1.06576	-0.0406578	0.00145313
PA3174	3564445	3565173	+	hutR	HutR		NP_251864.1	PA3174	18.8296	-0.734568	0.270987	-2.71071	0.00671384	-1.6639	0.0175499
PA3177	3567606	3568529	+		hypothetical protein		NP_251867.1	PA3177	77.516	0.7866	0.177313	4.43623	9.15497e-06	1.725	6.22394e-05	PA3177	Q9HZ57
PA3179	3569106	3570266	-		conserved hypothetical protein	yciL	NP_251869.1	PA3179	490.872	-0.378739	0.106191	-3.56658	0.000361674			PA3179	Q9HZ55	1.20228	0.117601	3.15421e-05
PA3181	3570941	3571603	-		2-keto-3-deoxy-6-phosphogluconate aldolase	edaA	NP_251871.1	PA3181	1875.39	-0.0933631	0.0934043	-0.999558	0.317524			PA3181	O68283	-1.22048	-0.127188	0.0140381
PA3182	3571621	3572337	-	pgl	6-phosphogluconolactonase		NP_251872.1	PA3182	1143.31	-0.033752	0.105174	-0.320916	0.748274			PA3182	Q9X2N2	-1.16506	-0.0975221	0.0169947
PA3187	3577320	3578480	-		probable ATP-binding component of ABC transporter	gltK	NP_251877.1	PA3187	241.286	-0.671138	0.233895	-2.8694	0.00411255	-1.59233	0.0116445	PA3187	Q9HZ51
PA3188	3578513	3579358	-		probable permease of ABC sugar transporter	gltG	NP_251878.1	PA3188	61.6111	-0.794826	0.210442	-3.77693	0.000158774	-1.73487	0.000740558
PA3189	3579351	3580283	-		probable permease of ABC sugar transporter	gltF	NP_251879.1	PA3189	59.7644	-0.628477	0.234721	-2.67755	0.00741639	-1.54593	0.0190226
PA3202	3593733	3594032	+		conserved hypothetical protein	yciI	NP_251892.1	PA3202	208.397	-0.20759	0.116465	-1.78242	0.07468			PA3202	Q9HZ38	-1.35604	-0.194424	0.0135758
PA3205	3595387	3595827	+		hypothetical protein		NP_251895.1	PA3205	430.07	0.679068	0.122538	5.54167	2.99602e-08	1.6011	4.16079e-07	PA3205	Q9HZ35	1.17385	0.102322	0.0393737
PA3209	3598404	3598775	-		conserved hypothetical protein	ykgJ	NP_251899.1	PA3209	10.8299	-0.866088	0.365113	-2.37211	0.0176871	-1.82271	0.0392424
PA3210	3598933	3600387	+	trkH	potassium uptake protein TrkH		NP_251900.1	PA3210	82.3007	-0.795171	0.182145	-4.3656	1.26774e-05	-1.73528	8.26178e-05
PA3213	3602392	3603330	+		hypothetical protein		NP_251903.1	PA3213	166.928	-0.496376	0.117278	-4.23246	2.31146e-05			PA3213	Q9HZ27	-1.1409	-0.0841445	0.000737229
PA3221	3609905	3610240	+	csaA	CsaA protein		NP_251911.1	PA3221	97.6033	-0.998414	0.169818	-5.87931	4.11975e-09	-1.9978	6.90258e-08	PA3221	Q9HZ19	-1.21214	-0.122811	0.0125119
PA3222	3610250	3611149	+		hypothetical protein		NP_251912.1	PA3222	52.3984	-0.655979	0.23991	-2.73427	0.00625187	-1.57568	0.0165085
PA3224	3612042	3612359	-		hypothetical protein		NP_251914.1	PA3224	133.681	-0.0967462	0.116094	-0.833347	0.404649			PA3224	Q9HZ16	-1.32398	-0.179153	0.000132289
PA3225	3612559	3613488	+		transcriptional regulator		NP_251915.1	PA3225	432.63	0.510952	0.103908	4.91735	8.77253e-07			PA3225	Q9HZ15	1.13561	0.0811824	0.016395
PA3227	3614304	3614867	+	ppiA	peptidyl-prolyl cis-trans isomerase A	cypH	NP_251917.1	PA3227	554.287	0.0975414	0.109198	0.893252	0.371722			PA3227	Q59641	1.07206	0.0444176	0.00515619
PA3228	3614930	3616762	+		probable ATP-binding/permease fusion ABC transporter		NP_251918.1	PA3228	360.595	0.288653	0.0895799	3.22229	0.00127169			PA3228	Q9HZ12	1.15219	0.090433	0.000374739
PA3235	3623157	3623468	-		conserved hypothetical protein	yjcH	NP_251925.1	PA3235	199.927	0.063484	0.128919	0.492433	0.622413			PA3235	Q9HZ05	1.09771	0.059511	0.0478144
PA3240	3627509	3628366	+		conserved hypothetical protein		NP_251930.1	PA3240	134.997	0.619851	0.138077	4.48916	7.15057e-06	1.53672	5.05307e-05	PA3240	Q9HZ00	1.14065	0.0840061	0.00137166
PA3261	3648170	3648916	+		hypothetical protein		NP_251951.1	PA3261	428.546	0.632396	0.0811101	7.79676	6.35189e-15	1.55014	2.77241e-13
PA3266	3653667	3653876	+	capB	cold acclimation protein B	cspA	NP_251956.1	PA3266	4233.44	-0.622331	0.145141	-4.28776	1.80483e-05	-1.53936	0.000112133	PA3266	P95459	-1.67234	-0.328261	0.0316115
PA3268	3655986	3658151	-		probable TonB-dependent receptor		NP_251958.1	PA3268	193.009	-1.35983	0.229055	-5.93669	2.90832e-09	-2.56655	5.05212e-08
PA3270	3659169	3659756	-		hypothetical protein		NP_251960.1	PA3270	143.025	-0.242336	0.135232	-1.79199	0.0731338			PA3270	Q9HYX1	1.20301	0.117988	0.00431309
PA3271	3660022	3663501	+		probable two-component sensor		NP_251961.1	PA3271	160.406	-0.395981	0.102373	-3.86803	0.00010972			PA3271	Q9HYX0	1.08755	0.0535745	0.0185086
PA3276	3669166	3669588	-		hypothetical protein		NP_251966.1	PA3276	52.3666	-0.73627	0.184153	-3.99814	6.3843e-05	-1.66586	0.000337679
PA3278	3670759	3671058	-		hypothetical protein		NP_251968.1	PA3278	24.0493	-1.54401	0.251018	-6.15098	7.70047e-10	-2.91603	1.5335e-08
PA3283	3675894	3676748	-		conserved hypothetical protein		NP_251973.1	PA3283	34.3326	0.68513	0.212915	3.21785	0.00129154	1.60785	0.00437591
PA3286	3678334	3679386	-		hypothetical protein		NP_251976.1	PA3286	916.545	-0.195119	0.0700783	-2.7843	0.00536441			PA3286	Q9HYV7	-1.15164	-0.0901299	0.00136945
PA3293	3685759	3686574	-		hypothetical protein		NP_251983.1	PA3293	19.4983	0.652685	0.273537	2.3861	0.0170282	1.57209	0.0379769
PA3295	3688879	3689316	-		probable HIT family protein		NP_251985.1	PA3295	218.868	-0.416549	0.112833	-3.69173	0.000222735			PA3295	Q9HYU8	-1.3484	-0.19082	0.013131
PA3300	3697434	3699122	-	fadD2	long-chain-fatty-acid--CoA ligase		NP_251990.1	PA3300	689.978	0.415687	0.0973093	4.27181	1.93892e-05			PA3300	Q9HYU3	1.08977	0.0548768	0.0192957
PA3307	3706546	3706854	-		hypothetical protein		NP_251997.1	PA3307	100.921	0.710588	0.190592	3.72833	0.000192755	1.63647	0.000871244
PA3308	3707090	3709942	+	hepA	RNA helicase HepA		NP_251998.1	PA3308	827.871	-0.73799	0.112743	-6.54578	5.91857e-11	-1.66785	1.45692e-09	PA3308	Q9HYT6	-1.22162	-0.127783	0.00288567
PA3310	3710749	3712404	-		conserved hypothetical protein		NP_252000.1	PA3310	123.038	-0.591521	0.17221	-3.43487	0.000592836	-1.50683	0.00228257	PA3310	Q9HYT4
PA3313	3715804	3716811	+		hypothetical protein		NP_252003.1	PA3313	503.575	-0.344735	0.0987095	-3.49242	0.00047866			PA3313	Q9HYT1	-1.14913	-0.0887379	0.00304552
PA3314	3716808	3717611	+		probable ATP-binding component of ABC transporter		NP_252004.1	PA3314	76.8781	-0.419232	0.139599	-3.00312	0.0026723			PA3314	Q9HYT0	1.30797	0.171385	0.00257372
PA3317	3719329	3720057	+		hypothetical protein		NP_252007.1	PA3317	122.235	0.0636825	0.148547	0.428704	0.668139			PA3317	Q9HYS7	1.1015	0.0617137	0.0402954
PA3319	3720681	3722759	-	plcN	non-hemolytic phospholipase C precursor		NP_252009.1	PA3319	48.3045	0.662977	0.186694	3.55113	0.000383575	1.58335	0.00157218
PA3324	3726452	3728230	+		probable short-chain dehydrogenase		NP_252014.1	PA3324	34.8755	0.605864	0.256601	2.36111	0.0182204	1.52189	0.0402881
PA3325	3728240	3729127	+		conserved hypothetical protein		NP_252015.1	PA3325	20.031	0.645597	0.257591	2.50629	0.0122007	1.56439	0.0287394
PA3326	3729471	3730076	-	clpP2	ClpP2		NP_252016.1	PA3326	7443.01	0.569713	0.090184	6.31723	2.66301e-10			PA3326	Q9HYR9	1.3821	0.206575	0.000128236
PA3327	3730557	3737615	+		probable non-ribosomal peptide synthetase		NP_252017.1	PA3327	4609.24	0.649118	0.132619	4.89459	9.85087e-07	1.56821	9.13661e-06	PA3327	Q9HYR8
PA3328	3737612	3738778	+		probable FAD-dependent monooxygenase		NP_252018.1	PA3328	535.996	0.604769	0.136407	4.43356	9.26878e-06	1.52073	6.28581e-05	PA3328	Q9HYR7	1.15419	0.0915427	0.00259223
PA3329	3738775	3740103	+		hypothetical protein		NP_252019.1	PA3329	1072.8	0.514023	0.155398	3.30777	0.000940408			PA3329	Q9HYR6	1.22603	0.130084	0.0355206
PA3330	3740105	3741019	+		probable short chain dehydrogenase		NP_252020.1	PA3330	681.641	0.484205	0.1152	4.20317	2.63205e-05			PA3330	Q9HYR5	1.36961	0.200781	0.0162668
PA3332	3742265	3742690	+		conserved hypothetical protein		NP_252022.1	PA3332	732.489	0.361888	0.138556	2.61184	0.00900553			PA3332	Q9HYR3	1.41594	0.222018	0.00569524
PA3333	3742694	3743686	+	fabH2	3-oxoacyl-[acyl-carrier-protein] synthase III		NP_252023.1	PA3333	683.419	0.50662	0.138873	3.64808	0.000264203			PA3333	Q9HYR2	1.09877	0.0601277	0.00573257
PA3335	3744057	3744809	+		hypothetical protein		NP_252025.1	PA3335	721.729	0.433096	0.125783	3.44319	0.000574885			PA3335	Q9HYR0	1.29246	0.163769	0.0437842
PA3336	3744901	3746067	+		probable major facilitator superfamily (MFS) transporter		NP_252026.1	PA3336	266.899	0.577986	0.136498	4.23439	2.29176e-05			PA3336	Q9HYQ9	1.37353	0.202605	0.00315078
PA3340	3749719	3751767	-		hypothetical protein		NP_252030.1	PA3340	499.077	0.821655	0.141311	5.81451	6.08132e-09	1.76743	9.71888e-08	PA3340	Q9HYQ5
PA3341	3752044	3752478	-		probable transcriptional regulator		NP_252031.1	PA3341	211.879	0.294901	0.152752	1.93059	0.0535341			PA3341	Q9HYQ4	1.22606	0.130104	0.00423966
PA3346	3757659	3759374	-	hsbR	HptB-dependent secretion and biofilm regulator HsbR		NP_252036.1	PA3346	753.628	0.831885	0.130008	6.39874	1.56664e-10	1.78001	3.55333e-09	PA3346	Q9HYP9	1.22441	0.129242	0.0118319
PA3347	3759376	3759681	-	hsbA	HptB-dependent secretion and biofilm anti anti-sigma factor HsbA		NP_252037.1	PA3347	545.948	0.731633	0.16269	4.4971	6.88857e-06	1.66052	4.88787e-05	PA3347	Q9HYP8
PA3348	3759996	3760820	-		probable chemotaxis protein methyltransferase	cheR1	NP_252038.1	PA3348	1252.74	0.600059	0.109249	5.4926	3.96053e-08	1.51578	5.3155e-07	PA3348	O87131
PA3349	3760897	3761829	-		probable chemotaxis protein		NP_252039.1	PA3349	4291.97	0.668992	0.1307	5.11852	3.0795e-07	1.58996	3.26427e-06	PA3349	Q9HYP7	1.24351	0.139121	0.0144482
PA3350	3761961	3762659	+		hypothetical protein		NP_252040.1	PA3350	533.971	0.695084	0.0831187	8.36254	6.13799e-17	1.61898	3.12556e-15	PA3350	Q9HYP6	1.17256	0.101622	0.00418057
PA3351	3762804	3763127	+	flgM	FlgM	flgM	NP_252041.1	PA3351	2294.33	0.606119	0.105031	5.77084	7.8879e-09	1.52216	1.23776e-07	PA3351	Q9HYP5
PA3352	3763182	3763652	+		hypothetical protein		NP_252042.1	PA3352	1027.37	0.585096	0.0722743	8.09549	5.70326e-16	1.50014	2.66871e-14	PA3352	Q9HYP4
PA3353	3763681	3764472	+		hypothetical protein		NP_252043.1	PA3353	539.443	0.29761	0.0917467	3.24382	0.0011794			PA3353	Q9HYP3	1.05563	0.0345603	0.0254159
PA3354	3764476	3765087	-		hypothetical protein		NP_252044.1	PA3354	132.072	0.659581	0.161782	4.07697	4.56257e-05	1.57962	0.000252803
PA3360	3771503	3772561	-		probable secretion protein		NP_252050.1	PA3360	17.0661	0.815932	0.297243	2.745	0.00605115	1.76043	0.0160274
PA3361	3773029	3773376	+	lecB	fucose-binding lectin PA-IIL		NP_252051.1	PA3361	907.786	1.51361	0.262315	5.77021	7.91745e-09	2.85524	1.23865e-07	PA3361	Q9HYN5
PA3366	3776959	3777999	-	amiE	aliphatic amidase		NP_252056.1	PA3366	242.185	-0.263011	0.145877	-1.80296	0.0713944			PA3366	P11436	-1.18686	-0.10936	0.0280245
PA3384	3790150	3790986	-	phnC	ATP-binding component of ABC phosphonate transporter		NP_252074.1	PA3384	14.5431	0.970515	0.314736	3.08359	0.00204522	1.95954	0.0064813
PA3392	3797009	3798919	+	nosZ	nitrous-oxide reductase precursor		NP_252082.1	PA3392	17.5369	0.792645	0.327149	2.42288	0.0153979	1.73225	0.0348635
PA3397	3802567	3803343	-	fprA	FprA	fpr	NP_252087.1	PA3397	625.344	-0.524687	0.131909	-3.97765	6.96009e-05			PA3397	Q9HYK7	-1.13392	-0.0802274	0.00775608
PA3415	3821385	3822497	-		probable dihydrolipoamide acetyltransferase		NP_252105.1	PA3415	173.688	0.960139	0.270943	3.54369	0.000394571	1.9455	0.00161243	PA3415	Q9HYJ0
PA3416	3822515	3823516	-		probable pyruvate dehydrogenase E1 component, beta chain		NP_252106.1	PA3416	213.987	0.963332	0.27309	3.52753	0.000419459	1.94981	0.00169943
PA3417	3823509	3824606	-		probable pyruvate dehydrogenase E1 component, alpha subunit		NP_252107.1	PA3417	174.268	1.05269	0.289815	3.63229	0.000280914	2.0744	0.00120485	PA3417	Q9HYI8
PA3418	3824748	3825773	-	ldh	leucine dehydrogenase		NP_252108.1	PA3418	934.786	0.952756	0.228104	4.17685	2.95572e-05	1.93557	0.000172689	PA3418	Q9HYI7
PA3436	3844385	3844942	+		hypothetical protein		NP_252126.1	PA3436	852.669	0.793585	0.271621	2.92166	0.00348166	1.73338	0.0100858
PA3438	3845775	3846335	+	folE1	GTP cyclohydrolase I precursor		NP_252128.1	PA3438	190.826	-0.313154	0.112536	-2.78271	0.00539072			PA3438	Q9HYG8	-1.31276	-0.17372	0.000290506
PA3440	3846837	3847148	+		conserved hypothetical protein		NP_252130.1	PA3440	1108.96	-0.102109	0.136861	-0.746078	0.45562			PA3440	Q9HYG6	-1.29302	-0.164044	0.0498147
PA3451	3856337	3856546	+		hypothetical protein		NP_252141.1	PA3451	394.917	1.16062	0.221391	5.2424	1.58499e-07	2.23553	1.8376e-06
PA3452	3856749	3858320	+	mqoA	malate:quinone oxidoreductase		NP_252142.1	PA3452	829.019	0.27214	0.0910617	2.98852	0.00280328			PA3452	Q9HYF4	1.10593	0.0642744	0.00956518
PA3453	3858544	3859209	-		conserved hypothetical protein	yceH	NP_252143.1	PA3453	123.703	-0.389802	0.127195	-3.06461	0.00217957			PA3453	Q9HYF3	-1.08794	-0.0538057	0.038162
PA3454	3859338	3860522	-		probable acyl-CoA thiolase		NP_252144.1	PA3454	82.9759	-0.334162	0.137647	-2.42767	0.015196			PA3454	Q9HYF2	-1.14918	-0.0887639	0.0242138
PA3459	3865897	3867666	+		probable glutamine amidotransferase	asnB	NP_252149.1	PA3459	1422.21	0.693773	0.208805	3.32259	0.000891867	1.61751	0.00323263	PA3459	Q9HYE7
PA3460	3867707	3869464	+		probable acetyltransferase		NP_252150.1	PA3460	506.067	0.684922	0.181304	3.77775	0.000158253	1.60761	0.000739179	PA3460	Q9HYE6
PA3466	3878033	3879373	-		probable ATP-dependent RNA helicase	srmB	NP_252156.1	PA3466	241.869	-0.444421	0.106992	-4.15378	3.27028e-05			PA3466	Q9HYE0	-1.16589	-0.0979793	0.00423426
PA3468	3881093	3882421	+		conserved hypothetical protein	ybdG	NP_252158.1	PA3468	105.789	-0.702713	0.139996	-5.01953	5.17981e-07	-1.62756	5.1838e-06	PA3468	Q9HYD8
PA3477	3889925	3890650	-	rhlR	transcriptional regulator RhlR		NP_252167.1	PA3477	5081.99	0.825592	0.174645	4.72726	2.27574e-06	1.77226	1.8822e-05	PA3477	P54292	1.17061	0.100558	0.0193239
PA3478	3890775	3892055	-	rhlB	rhamnosyltransferase chain B		NP_252168.1	PA3478	4720.36	1.25971	0.312785	4.0274	5.63964e-05	2.39448	0.000303862	PA3478	Q9HYD1
PA3479	3892121	3893008	-	rhlA	rhamnosyltransferase chain A		NP_252169.1	PA3479	12421.3	1.34985	0.314265	4.29525	1.74494e-05	2.54885	0.000109064	PA3479	Q51559
PA3482	3895324	3897357	+	metG	methionyl-tRNA synthetase		NP_252172.1	PA3482	1786.98	-0.269678	0.075521	-3.5709	0.000355763			PA3482	Q9HYC7	-1.10275	-0.0624379	0.0157396
PA3486	3900233	3902659	+	vgrG4b	VgrG4b		NP_252176.1	PA3486	65.899	0.753252	0.198286	3.79881	0.000145392	1.68559	0.000685892
PA3496	3913876	3914055	+		hypothetical protein		NP_252186.1	PA3496	1004.37	0.605186	0.200956	3.01153	0.00259931	1.52117	0.00794164
PA3498	3915807	3916763	-		probable oxidoreductase		NP_252188.1	PA3498	149.664	1.70066	0.156632	10.8576	1.83432e-27	3.25049	1.94438e-25
PA3499	3916778	3917212	-		hypothetical protein		NP_252189.1	PA3499	13.6861	0.816197	0.315036	2.59081	0.00957514	1.76076	0.0237277
PA3519	3935800	3936837	-		hypothetical protein		NP_252209.1	PA3519	40.8837	0.837245	0.195609	4.2802	1.86725e-05	1.78663	0.000115872
PA3520	3937238	3937432	-		hypothetical protein		NP_252210.1	PA3520	85.4792	1.39024	0.198131	7.01678	2.27041e-12	2.62122	6.77731e-11
PA3525	3944662	3945879	-	argG	argininosuccinate synthase		NP_252215.1	PA3525	2248.6	-0.308819	0.103421	-2.98604	0.00282612			PA3525	Q9HY84	-1.10601	-0.0643184	0.038644
PA3526	3945997	3946962	-	motY	MotY		NP_252216.1	PA3526	284.597	0.679652	0.120223	5.65325	1.5744e-08	1.60175	2.29703e-07	PA3526	Q9HY83
PA3529	3948991	3949593	-		alkylhydroperoxide reductase C	tsaA	NP_252219.1	PA3529	3666.13	0.188213	0.0645144	2.91737	0.00352992			PA3529	Q9HY81	-1.19619	-0.114355	0.0427027
PA3538	3959955	3961037	+		probable ATP-binding component of ABC transporter		NP_252228.1	PA3538	536.037	-0.319722	0.0778672	-4.106	4.02576e-05			PA3538	Q9HY73	-1.22488	-0.129487	0.00544061
PA3540	3962825	3964135	+	algD	GDP-mannose 6-dehydrogenase AlgD		NP_252230.1	PA3540	131.446	2.83365	0.440365	6.43478	1.23651e-10	7.12878	2.88002e-09
PA3541	3964275	3965759	+	alg8	alginate biosynthesis protein Alg8		NP_252231.1	PA3541	18.3983	1.4785	0.328085	4.50645	6.59216e-06	2.78659	4.71621e-05
PA3542	3965842	3967011	+	alg44	alginate biosynthesis protein Alg44		NP_252232.1	PA3542	11.0638	1.07471	0.424536	2.5315	0.0113575	2.1063	0.0270974
PA3544	3968449	3969921	+	algE	Alginate production outer membrane protein AlgE precursor	alg76	NP_252234.1	PA3544	15.8023	1.4469	0.346821	4.17188	3.02091e-05	2.72621	0.000175904
PA3545	3969942	3971573	+	algG	alginate-c5-mannuronan-epimerase AlgG		NP_252235.1	PA3545	17.1874	1.26956	0.293464	4.32612	1.51758e-05	2.41088	9.68344e-05
PA3547	3973014	3974117	+	algL	poly(beta-d-mannuronate) lyase precursor AlgL		NP_252237.1	PA3547	8.35592	1.02323	0.423104	2.41839	0.0155895	2.03246	0.0351996
PA3548	3974359	3975921	+	algI	alginate o-acetyltransferase AlgI		NP_252238.1	PA3548	11.1274	0.844842	0.356392	2.37054	0.0177621	1.79607	0.0393586
PA3550	3977184	3977834	+	algF	alginate o-acetyltransferase AlgF		NP_252240.1	PA3550	21.5538	0.801786	0.349243	2.29578	0.0216885	1.74326	0.0467234
PA3551	3978031	3979476	+	algA	phosphomannose isomerase / guanosine 5'-diphospho-D-mannose pyrophosphorylase		NP_252241.1	PA3551	64.79	0.865147	0.239958	3.60541	0.000311662	1.82153	0.00132361
PA3567	3998137	3999150	+		probable oxidoreductase		NP_252257.1	PA3567	87.4657	-0.152839	0.142914	-1.06945	0.284867			PA3567	Q9HY50	-1.13205	-0.0791733	0.0104889
PA3568	3999208	4001094	-		probable acetyl-coa synthetase	ymmS	NP_252258.1	PA3568	604.761	0.38332	0.106786	3.58959	0.000331193			PA3568	P28812	1.156	0.0925405	0.0251714
PA3570	4002108	4003601	-	mmsA	methylmalonate-semialdehyde dehydrogenase		NP_252260.1	PA3570	1874.62	0.385146	0.0787706	4.88946	1.01112e-06			PA3570	P28810	1.16188	0.0957805	0.0113748
PA3572	4004783	4004959	+		hypothetical protein		NP_252262.1	PA3572	196.513	0.612455	0.200303	3.05765	0.00223082	1.52886	0.00695002
PA3573	4004967	4006145	-		probable major facilitator superfamily (MFS) transporter		NP_252263.1	PA3573	49.5751	-0.74928	0.181395	-4.13066	3.61726e-05	-1.68095	0.000203996
PA3574	4006510	4007148	+	nalD	NalD		NP_252264.1	PA3574	277.77	-0.1099	0.0893644	-1.2298	0.218774			PA3574	Q9HY46	1.11667	0.0704463	0.00559096
PA3579	4010523	4012007	-		probable carbohydrate kinase		NP_252269.1	PA3579	432.261	-0.0689685	0.106856	-0.645431	0.518648			PA3579	Q9HY41	-1.11272	-0.0681803	0.0127269
PA3582	4013685	4015202	+	glpK	glycerol kinase		NP_252272.1	PA3582	8080.3	0.310372	0.0655282	4.73647	2.17477e-06			PA3582	Q51390	1.13373	0.0801219	0.0259994
PA3583	4015408	4016163	+	glpR	glycerol-3-phosphate regulon repressor		NP_252273.1	PA3583	1705.2	0.0456398	0.092175	0.495143	0.620499			PA3583	Q51391	1.05502	0.0341896	0.00199006
PA3584	4016441	4017979	+	glpD	glycerol-3-phosphate dehydrogenase		NP_252274.1	PA3584	4898.69	0.413713	0.08395	4.92808	8.304e-07			PA3584	P52111	1.11639	0.070285	0.00769405
PA3601	4035758	4036021	-		conserved hypothetical protein	ykgM	NP_252291.1	PA3601	209.812	1.7146	0.57681	2.97255	0.00295335	3.28205	0.00880074	PA3601	Q9HY25
PA3603	4037945	4038316	-	dgkA	diacylglycerol kinase		NP_252293.1	PA3603	90.9664	-0.707601	0.150787	-4.69272	2.69594e-06	-1.63309	2.19135e-05
PA3607	4041079	4042170	+	potA	polyamine transport protein PotA		NP_252297.1	PA3607	23.8473	-1.24818	0.298321	-4.18402	2.86398e-05	-2.37541	0.000168246
PA3608	4042175	4043068	+	potB	polyamine transport protein PotB		NP_252298.1	PA3608	9.9524	-1.21488	0.410453	-2.95984	0.00307801	-2.32121	0.00909396
PA3609	4043061	4043831	+	potC	polyamine transport protein PotC		NP_252299.1	PA3609	7.7608	-1.42486	0.441646	-3.22624	0.00125426	-2.68488	0.00429092
PA3610	4043920	4044984	+	potD	polyamine transport protein PotD		NP_252300.1	PA3610	31.8408	-1.33398	0.218419	-6.10747	1.01224e-09	-2.52098	1.94724e-08
PA3611	4045160	4045570	+		hypothetical protein		NP_252301.1	PA3611	352.155	-0.454096	0.113277	-4.00873	6.10454e-05			PA3611	Q9HY15	-1.36343	-0.197894	0.000194105
PA3612	4045589	4045810	+		conserved hypothetical protein	ypeB	NP_252302.1	PA3612	122.203	-0.58499	0.144312	-4.05366	5.04231e-05	-1.50003	0.00027714
PA3613	4045934	4048339	-		hypothetical protein		NP_252303.1	PA3613	166.857	0.595773	0.176249	3.3803	0.000724077	1.51128	0.00269982	PA3613	Q9HY13
PA3614	4048519	4049922	+		hypothetical protein		NP_252304.1	PA3614	476.877	0.30047	0.10477	2.86789	0.00413213			PA3614	Q9HY12	1.13037	0.0782292	0.0276291
PA3617	4051564	4052604	-	recA	RecA protein		NP_252307.1	PA3617	1748.71	0.23368	0.0744582	3.1384	0.00169875			PA3617	P08280	1.08731	0.0534375	0.0336782
PA3621	4057159	4057482	+	fdxA	ferredoxin I		NP_252311.1	PA3621	209.82	-0.649367	0.199624	-3.25295	0.00114214	-1.56848	0.0039754	PA3621	Q9HY07
PA3622	4057909	4058913	-	rpoS	sigma factor RpoS		NP_252312.1	PA3622	28043.5	0.806627	0.123112	6.552	5.67724e-11	1.74912	1.40417e-09	PA3622	P45684	1.17419	0.102509	0.00507283
PA3623	4059018	4059911	-		conserved hypothetical protein		NP_252313.1	PA3623	4768.5	0.762476	0.111384	6.84547	7.62231e-12	1.6964	2.15165e-10	PA3623	P45682	-1.19793	-0.115283	0.0102604
PA3626	4061362	4062429	-		conserved hypothetical protein	ygbO	NP_252316.1	PA3626	251.324	-0.323557	0.116789	-2.77043	0.00559817			PA3626	Q9HY04	-1.11487	-0.0694139	0.0438199
PA3633	4067604	4068308	-	ygbP	4-diphosphocytidyl-2-C-methylerythritol synthase		NP_252323.1	PA3633	201.266	-0.623476	0.127897	-4.87482	1.08906e-06	-1.54058	9.95872e-06
PA3636	4070012	4070857	-	kdsA	2-dehydro-3-deoxyphosphooctonate aldolase		NP_252326.1	PA3636	1946.58	-0.230517	0.0859202	-2.68292	0.00729825			PA3636	Q9ZFK4	-1.12888	-0.077388	0.00161951
PA3637	4070860	4072488	-	pyrG	CTP synthase		NP_252327.1	PA3637	3403.03	-0.129544	0.0765807	-1.6916	0.0907225			PA3637	Q9HXZ4	-1.08359	-0.0512482	0.0117208
PA3639	4074057	4075007	-	accA	acetyl-coenzyme A carboxylase carboxyl transferase (alpha subunit)		NP_252329.1	PA3639	1744.12	-0.466017	0.112087	-4.15765	3.21544e-05			PA3639	Q9HXZ2	-1.05385	-0.0334811	0.0442856
PA3641	4078808	4080223	-		probable amino acid permease		NP_252331.1	PA3641	388.987	-0.958313	0.188253	-5.09055	3.57026e-07	-1.94304	3.73095e-06	PA3641	Q9HXZ0	-1.19928	-0.116002	0.00807774
PA3646	4083444	4084505	-	lpxD	UDP-3-O-[3-hydroxylauroyl] glucosamine N-acyltransferase	omsA; firA	NP_252336.1	PA3646	1557.01	-0.342266	0.142224	-2.40654	0.0161046			PA3646	Q9HXY6	1.0911	0.0556555	0.016711
PA3649	4087526	4088878	-	mucP	MucP	rseP	NP_252339.1	PA3649	935.671	-0.0840423	0.120956	-0.694816	0.48717			PA3649	Q9HXY3	-1.14912	-0.0887315	0.00715157
PA3652	4090900	4091655	-	uppS	undecaprenyl pyrophosphate synthetase	yaeS	NP_252342.1	PA3652	638.37	-0.331319	0.14589	-2.27102	0.0231457			PA3652	Q9HXY2	-1.10038	-0.0610616	0.0333875
PA3657	4095172	4095957	+	map	methionine aminopeptidase		NP_252347.1	PA3657	1291.22	0.106092	0.0777665	1.36424	0.172492			PA3657	Q9HXY1	1.11719	0.070741	0.000611942
PA3661	4102087	4102446	+		hypothetical protein		NP_252351.1	PA3661	68.6028	1.38911	0.315045	4.40925	1.0373e-05	2.61917	6.95192e-05
PA3666	4104745	4105779	+	dapD	tetrahydrodipicolinate succinylase		NP_252356.1	PA3666	415.495	-0.444238	0.118599	-3.74572	0.000179879			PA3666	G3XD76	-1.13267	-0.0795255	0.00914984
PA3675	4115468	4116148	+		hypothetical protein		NP_252365.1	PA3675	189.108	-0.693431	0.167325	-4.14421	3.40981e-05	-1.61712	0.00019505
PA3677	4119270	4120373	-	mexJ	MexJ		NP_252367.1	PA3677	113.6	0.0502124	0.122553	0.409721	0.682011			PA3677	Q9HXW3	1.15197	0.0903088	0.0373783
PA3682	4123961	4124785	-		hypothetical protein		NP_252372.1	PA3682	40.0646	0.000341992	0.185126	0.00184735	0.998526			PA3682	Q9HXV8	-1.05983	-0.0370936	0.0387069
PA3683	4124858	4125724	-		conserved hypothetical protein		NP_252373.1	PA3683	129.397	-0.586538	0.138272	-4.24192	2.21617e-05	-1.50164	0.000134629
PA3685	4126164	4126844	-	yeaZ	YeaZ	tRNA threonylcarbamoyladenosine biosynthesis protein	NP_252375.1	PA3685	117.172	-0.641428	0.206039	-3.11313	0.00185112	-1.55987	0.00595681	PA3685	Q9HXV5
PA3686	4126948	4127595	-	adk	adenylate kinase		NP_252376.1	PA3686	1472.07	-0.490767	0.12707	-3.86217	0.000112385			PA3686	Q9HXV4	-1.21482	-0.124221	0.00064497
PA3687	4127756	4130392	-	ppc	phosphoenolpyruvate carboxylase		NP_252377.1	PA3687	440.892	0.207062	0.0825821	2.50734	0.0121642			PA3687	Q9HXV3	1.1051	0.0637949	0.036182
PA3689	4130952	4131422	-		probable transcriptional regulator	yhdM	NP_252379.1	PA3689	56.8569	0.181426	0.200122	0.906578	0.36463			PA3689	Q9HXV1	1.06356	0.0393344	0.0237236
PA3691	4134138	4134542	+		hypothetical protein		NP_252381.1	PA3691	3663.1	0.728595	0.214226	3.40106	0.000671241	1.65702	0.00252423	PA3691	Q9HXU9	1.11508	0.0695369	0.0334807
PA3692	4134591	4135376	+	lptF	Lipotoxon F, LptF		NP_252382.1	PA3692	4448.6	0.775842	0.207099	3.74624	0.000179507	1.71219	0.000820741	PA3692	Q9HXU8
PA3693	4135452	4135973	-		conserved hypothetical protein		NP_252383.1	PA3693	90.6317	-0.599933	0.137249	-4.37114	1.23601e-05	-1.51565	8.07525e-05
PA3694	4135970	4136293	-		hypothetical protein		NP_252384.1	PA3694	20.7759	-0.591286	0.249422	-2.37063	0.017758	-1.50659	0.0393586	PA3694	Q9HXU6	-1.07839	-0.0481766	0.00314741
PA3695	4136290	4137195	-		hypothetical protein		NP_252385.1	PA3695	133.189	-0.595993	0.127105	-4.68897	2.74587e-06	-1.51151	2.21666e-05
PA3700	4140884	4142389	-	lysS	lysyl-tRNA synthetase		NP_252390.1	PA3700	1852.82	-0.64893	0.163227	-3.97563	7.01939e-05	-1.56801	0.000365684	PA3700	Q9HXU0
PA3702	4143788	4144831	-	wspR	WspR		NP_252391.1	PA3702	493.469	-0.0571412	0.0724445	-0.788758	0.430253			PA3702	Q9HXT9	-1.07824	-0.0480875	0.0138558
PA3707	4150196	4150711	-	wspB	hypothetical protein		NP_252396.1	PA3707	143.59	0.10089	0.118708	0.849901	0.39538			PA3707	Q9HXT4	1.1062	0.0644328	0.0389503
PA3708	4150716	4152344	-	wspA	probable chemotaxis transducer		NP_252397.1	PA3708	1174.98	0.0608689	0.0769626	0.79089	0.429008			PA3708	Q9HXT3	1.10732	0.065075	0.0149995
PA3710	4154339	4156012	-		probable GMC-type oxidoreductase		NP_252399.1	PA3710	578.095	-0.322747	0.141876	-2.27485	0.0229151			PA3710	Q9HXT1	-1.20322	-0.118097	0.0288468
PA3713	4158143	4160005	+	spdH	spermidine dehydrogenase, SpdH	spdH	NP_252402.1	PA3713	69.5257	-0.84633	0.167733	-5.04569	4.51878e-07	-1.79792	4.59306e-06	PA3713	Q9HXS8	-1.42255	-0.224993	0.000799287
PA3718	4164330	4165571	-		probable major facilitator superfamily (MFS) transporter		NP_252407.1	PA3718	24.4579	0.738548	0.266893	2.7672	0.00565397	1.6685	0.0151766
PA3723	4167711	4168817	-		probable FMN oxidoreductase	yqjM	NP_252412.1	PA3723	1402.27	0.679487	0.14939	4.54841	5.40537e-06	1.60157	3.9767e-05	PA3723	Q9HXR8
PA3724	4168987	4170483	-	lasB	elastase LasB		NP_252413.1	PA3724	22621.2	0.718025	0.125616	5.71604	1.09035e-08	1.64493	1.66567e-07	PA3724	P14756
PA3725	4170770	4172485	-	recJ	single-stranded-DNA-specific exonuclease RecJ		NP_252414.1	PA3725	219.046	-0.750503	0.139838	-5.36696	8.00738e-08	-1.68238	1.0046e-06
PA3726	4172529	4173068	-		conserved hypothetical protein	yaeQ	NP_252415.1	PA3726	117.542	-0.593134	0.157403	-3.76825	0.000164395	-1.50852	0.000761729	PA3726	Q9HXR6
PA3727	4173175	4173867	-		hypothetical protein		NP_252416.1	PA3727	90.728	0.193586	0.234108	0.826908	0.408289			PA3727	Q9HXR5	1.1943	0.11335	0.0486377
PA3728	4173886	4179126	-		hypothetical protein		NP_252417.1	PA3728	1025.73	0.0364006	0.169968	0.214161	0.830421			PA3728	Q9HXR4	1.37186	0.20183	0.021087
PA3734	4185522	4186727	+		hypothetical protein		NP_252423.1	PA3734	261.992	1.53379	0.294119	5.21486	1.83959e-07	2.89545	2.05923e-06
PA3736	4188243	4189547	-	hom	homoserine dehydrogenase		NP_252425.1	PA3736	811.337	-0.441821	0.129449	-3.41309	0.000642299			PA3736	P29365	-1.08632	-0.0528518	0.00175201
PA3737	4189761	4190489	-	dsbC	thiol:disulfide interchange protein DsbC		NP_252426.1	PA3737	717.301	-0.63807	0.107366	-5.94294	2.79962e-09	-1.55625	4.8796e-08	PA3737	G3XD17
PA3738	4190616	4191512	-	xerD	integrase/recombinase XerD		NP_252427.1	PA3738	91.5064	-0.599018	0.132578	-4.51822	6.23626e-06	-1.51468	4.48631e-05
PA3741	4194431	4194856	-		hypothetical protein		NP_252430.1	PA3741	146.362	-0.737452	0.222788	-3.3101	0.000932611	-1.66723	0.00334992
PA3746	4197169	4198542	-	ffh	signal recognition particle protein Ffh		NP_252435.1	PA3746	1249.28	-0.369487	0.104707	-3.52878	0.000417473			PA3746	Q9HXP8	-1.11192	-0.0677201	0.00662863
PA3754	4205296	4205907	-		hypothetical protein	yeaB	NP_252443.1	PA3754	305.47	-0.303319	0.0912577	-3.32377	0.0008881			PA3754	Q9HXP1	-1.14857	-0.0884231	0.0121384
PA3760	4210295	4212823	+		N-Acetyl-D-Glucosamine phosphotransferase system transporter	nagF	NP_252449.1	PA3760	93.7598	0.186455	0.131363	1.41939	0.155787			PA3760	Q9HXN5	-1.1122	-0.0678805	0.0123486
PA3763	4215544	4219440	-	purL	phosphoribosylformylglycinamidine synthase		NP_252452.1	PA3763	1844.43	-0.409022	0.0988822	-4.13646	3.52709e-05			PA3763	Q9HXN2	-1.15531	-0.092159	0.000696941
PA3768	4224107	4225498	-		probable metallo-oxidoreductase		NP_252457.1	PA3768	301.267	-0.581611	0.0945574	-6.15087	7.70586e-10			PA3768	Q9HXM7	-1.1911	-0.111635	0.0263606
PA3769	4225660	4227237	-	guaA	GMP synthase		NP_252458.1	PA3769	1359.8	-0.632475	0.137113	-4.6128	3.97279e-06	-1.55022	3.06607e-05	PA3769	Q9HXM6
PA3770	4227317	4228786	-	guaB	inosine-5'-monophosphate dehydrogenase		NP_252459.1	PA3770	1823.19	-0.584986	0.127165	-4.60022	4.22054e-06	-1.50002	3.23804e-05	PA3770	Q9HXM5	-1.19578	-0.114138	0.00774307
PA3779	4237693	4238733	+		hypothetical protein		NP_252468.1	PA3779	107.721	-0.0595121	0.132907	-0.447774	0.654316			PA3779	Q9HXL6	-1.26715	-0.151146	0.0455666
PA3784	4243080	4243652	-		hypothetical protein		NP_252473.1	PA3784	164.81	0.809312	0.290293	2.78791	0.00530494	1.75238	0.0143659
PA3785	4243709	4244185	-		conserved hypothetical protein		NP_252474.1	PA3785	231.095	0.933603	0.294667	3.16833	0.00153318	1.91004	0.00507218	PA3785	Q9HXL0
PA3786	4244315	4244704	-		hypothetical protein		NP_252475.1	PA3786	189.49	0.638032	0.174686	3.65246	0.000259739	1.55621	0.00113273
PA3790	4247703	4249874	-	oprC	Putative copper transport outer membrane porin OprC precursor		NP_252479.1	PA3790	539.124	0.212232	0.176901	1.19972	0.230248			PA3790	G3XD89	1.18978	0.110929	0.0087248
PA3817	4273577	4274350	-		probable methyltransferase		NP_252506.1	PA3817	287.61	-0.185356	0.130182	-1.42382	0.154498			PA3817	Q9HXI5	1.38676	0.208726	0.0205185
PA3819	4275422	4275970	-		conserved hypothetical protein	ycfJ	NP_252508.1	PA3819	2754.74	0.899104	0.205255	4.38043	1.18445e-05	1.86491	7.78456e-05	PA3819	Q9HXI3	1.16188	0.0957767	0.0319419
PA3820	4276154	4277074	-	secF	secretion protein SecF		NP_252509.1	PA3820	672.007	-0.793284	0.15755	-5.03512	4.77551e-07	-1.73301	4.81631e-06	PA3820	Q9HXI2
PA3821	4277085	4278947	-	secD	secretion protein SecD		NP_252510.1	PA3821	1791.37	-0.741283	0.17013	-4.35715	1.31768e-05	-1.67166	8.55503e-05	PA3821	Q9HXI1
PA3823	4279389	4280507	-	tgt	queuine tRNA-ribosyltransferase		NP_252512.1	PA3823	306.51	-0.960691	0.184024	-5.22046	1.78477e-07	-1.94624	2.01086e-06	PA3823	Q9HXH9
PA3824	4280520	4281563	-	queA	S-adenosylmethionine:trna ribosyltransferase-isomerase		NP_252513.1	PA3824	183.785	-0.72934	0.183276	-3.97947	6.90703e-05	-1.65788	0.000361489
PA3827	4284417	4285484	-	lptG	Lipopolysaccharide export system permease protein LptG	yjgQ	NP_252516.1	PA3827	223.554	-0.696405	0.168107	-4.14262	3.43362e-05	-1.62046	0.000195678	PA3827	Q9HXH5	-1.08614	-0.0527503	0.0318447
PA3835	4294255	4294605	-		hypothetical protein		NP_252524.1	PA3835	58.7705	0.919916	0.206247	4.46026	8.18594e-06	1.892	5.67661e-05
PA3836	4297250	4298227	+		hypothetical protein		NP_252525.1	PA3836	874.037	-0.393922	0.103278	-3.81421	0.000136621			PA3836	Q9HXG8	-1.41875	-0.223284	0.00520675
PA3838	4299204	4299998	+		probable ATP-binding component of ABC transporter		NP_252527.1	PA3838	137.489	-0.500881	0.128129	-3.90919	9.26055e-05			PA3838	Q9HXG6	-1.14197	-0.0847446	0.0100503
PA3840	4302041	4303051	+		conserved hypothetical protein	ybiN	NP_252529.1	PA3840	67.8955	-0.899426	0.159747	-5.63033	1.79865e-08	-1.86532	2.59505e-07
PA3841	4303141	4304502	-	exoS	exoenzyme S		NP_252530.1	PA3841	367.904	-2.0229	0.145355	-13.917	4.99517e-44	-4.06401	1.23547e-41
PA3842	4304690	4305040	+	spcS	specific Pseudomonas chaperone for ExoS, SpcS	orf1	NP_252531.1	PA3842	173.578	-1.56571	0.183785	-8.51927	1.60565e-17	-2.96024	8.33973e-16
PA3843	4305064	4305426	+		hypothetical protein		NP_252532	PA3843	39.2948	-2.45912	0.258657	-9.50723	1.95805e-21	-5.49879	1.41252e-19
PA3846	4307266	4307808	-		hypothetical protein		NP_252535.1	PA3846	183.053	0.340325	0.202365	1.68174	0.0926193			PA3846	Q9HXG0	-1.15538	-0.0921971	0.0104498
PA3849	4309904	4310908	+		conserved hypothetical protein	yejK	NP_252538.1	PA3849	502.614	-0.454659	0.0956043	-4.75563	1.97827e-06			PA3849	Q9HXF7	1.12423	0.0747518	0.0303687
PA3858	4316937	4317962	-		probable amino acid-binding protein	aapJ	NP_252547.1	PA3858	489.322	0.28346	0.0914056	3.10112	0.00192789			PA3858	Q9HXE8	-1.20945	-0.121393	0.0121747
PA3861	4321104	4322627	+	rhl	ATP-dependent RNA helicase RhlB		NP_252550.3	PA3861	1077.77	-0.69138	0.104341	-6.62615	3.44566e-11	-1.61483	8.94838e-10	PA3861	Q9HXE5
PA3862	4322788	4323735	+	dauB	NAD(P)H-dependent anabolic L-arginine dehydrogenase, DauB		NP_252551.1	PA3862	51.6656	0.147807	0.191727	0.770926	0.440751			PA3862	Q9HXE4	1.13502	0.0808467	0.0152444
PA3865	4325604	4326395	-		probable amino acid binding protein		NP_252554.1	PA3865	418.392	0.589751	0.0784021	7.52213	5.38919e-14	1.50499	2.13675e-12	PA3865	Q9HXE1
PA3866	4327697	4329991	-		Pyocin S4		NP_252555.1	PA3866	572.942	0.736814	0.113258	6.50561	7.73786e-11	1.66649	1.86067e-09
PA3896	4364278	4365255	+		probable 2-hydroxyacid dehydrogenase		NP_252585.1	PA3896	158.91	-0.440965	0.126691	-3.48065	0.0005002			PA3896	Q9HXB7	-1.13396	-0.0802521	0.00333021
PA3897	4365273	4366175	-		hypothetical protein		NP_252586.1	PA3897	8.91579	-1.17909	0.384326	-3.06795	0.00215532	-2.26435	0.00677648
PA3899	4367283	4367792	+	fecI	FecI		NP_252588.1	PA3899	18.9579	-0.787654	0.278352	-2.82971	0.00465902	-1.72627	0.0128513
PA3903	4371969	4373552	+	prfC	peptide chain release factor 3		NP_252592.1	PA3903	911.347	-0.64136	0.117424	-5.46191	4.71034e-08	-1.5598	6.1938e-07	PA3903	Q9HXB0	-1.14815	-0.0881929	0.00152064
PA3908	4376012	4376731	+		hypothetical protein		NP_252597.1	PA3908	386.317	0.355744	0.160965	2.21007	0.0271006			PA3908	Q9HXA5	1.34216	0.187857	0.0183933
PA3918	4386605	4387087	-	moaC	molybdopterin biosynthetic protein C		NP_252607.1	PA3918	112.786	0.120179	0.130656	0.919816	0.357669			PA3918	Q9HX95	-1.07802	-0.0479555	0.00971841
PA3919	4387336	4388727	-		conserved hypothetical protein	ylaK	NP_252608.1	PA3919	2035.39	0.881768	0.222813	3.95743	7.57612e-05	1.84263	0.000391936	PA3919	Q9HX94	1.09619	0.0586254	0.0355955
PA3920	4389231	4391609	+		probable metal transporting P-type ATPase	yvgX	NP_252609.1	PA3920	90.3101	0.436919	0.151657	2.88096	0.00396465			PA3920	Q9HX93	1.12885	0.0773682	0.0447643
PA3923	4396122	4398047	-		hypothetical protein		NP_252612.1	PA3923	4876.37	-0.0128499	0.103189	-0.124527	0.900898			PA3923	Q9HX90	-1.14248	-0.0850326	0.0213816
PA3925	4400123	4401298	+		probable acyl-CoA thiolase		NP_252614.1	PA3925	191.591	-0.0575583	0.0995663	-0.578091	0.563203			PA3925	G3XD40	-1.20862	-0.120957	0.0242012
PA3946	4423212	4426850	-	rocS1	two-component sensor RocS1	rocS1	NP_252635.1	PA3946	77.5706	0.79689	0.144005	5.53378	3.13398e-08	1.73735	4.32923e-07
PA3947	4426952	4428130	-	rocR	RocR	rocR	NP_252636.1	PA3947	99.972	0.647316	0.131059	4.93912	7.84751e-07	1.56625	7.47889e-06
PA3950	4430599	4431948	-		probable ATP-dependent RNA helicase		NP_252639.1	PA3950	215.308	-0.395026	0.123783	-3.19128	0.00141645			PA3950	Q9HX66	-1.16979	-0.100111	0.00205061
PA3959	4438619	4439353	+		hypothetical protein		NP_252648.1	PA3959	31.4189	-0.918441	0.251981	-3.64488	0.000267513	-1.89007	0.00115596
PA3967	4445999	4446391	+		hypothetical protein		NP_252656.1	PA3967	166.617	-0.71301	0.208327	-3.42256	0.000620353	-1.63922	0.0023692	PA3967	Q9HX49	-1.23581	-0.13516	0.0180623
PA3970	4448893	4450392	-	amn	AMP nucleosidase		NP_252659.1	PA3970	298.28	-0.234992	0.0974708	-2.41089	0.0159135			PA3970	Q9HX46	-1.11816	-0.0712974	0.000225468
PA3975	4455887	4456684	+	thiD	phosphomethylpyrimidine kinase		NP_252664.1	PA3975	128.064	-0.319285	0.165196	-1.93276	0.053266			PA3975	Q9HX41	-1.12848	-0.0771593	0.00223599
PA3977	4457362	4458645	+	hemL	glutamate-1-semialdehyde 2,1-aminomutase		NP_252666.1	PA3977	490.939	-0.450315	0.096223	-4.6799	2.87009e-06			PA3977	P48247	-1.25481	-0.144898	0.00887316
PA3979	4459418	4459750	-		hypothetical protein		NP_252668.1	PA3979	166.551	-0.587342	0.136905	-4.29016	1.78546e-05	-1.50248	0.000111195	PA3979	Q9HX39
PA3983	4462879	4463718	+		conserved hypothetical protein		NP_252672.1	PA3983	1110.08	-0.136119	0.0590098	-2.30671	0.0210707			PA3983	Q9HX36	1.5257	0.269679	2.44026e-05
PA3984	4463904	4465439	+	lnt	apolipoprotein N-acyltransferase	cutE	NP_252673.1	PA3984	174.492	-0.242141	0.150429	-1.60968	0.107469			PA3984	Q9ZI86	-1.03179	-0.0199765	0.0323863
PA3986	4466323	4466754	-		hypothetical protein		NP_252675.1	PA3986	788.744	0.995827	0.253805	3.9236	8.72368e-05	1.99422	0.000444223
PA3989	4470274	4471311	+	holA	DNA polymerase III, delta subunit		NP_252678.1	PA3989	200.207	-0.294584	0.106992	-2.75332	0.00589942			PA3989	Q9HX31	-1.20777	-0.120505	0.0198699
PA3996	4476994	4477977	-	lis	lipoate synthase	lipA	NP_252685.1	PA3996	1342.12	-0.290384	0.0864563	-3.35874	0.000782994			PA3996	Q9HX25	-1.10045	-0.061103	0.0425018
PA4000	4480205	4481233	-	rlpA	RlpA		NP_252689.1	PA4000	893.073	-0.194261	0.0928254	-2.09276	0.036371			PA4000	Q9X6V6	-1.17321	-0.101976	0.00305577
PA4003	4483396	4485336	-	pbpA	penicillin-binding protein 2	mrdA	NP_252692.1	PA4003	585.254	-0.778694	0.12982	-5.99827	1.99435e-09	-1.71558	3.62191e-08	PA4003	G3XCV7
PA4004	4485349	4485816	-		conserved hypothetical protein	ybeA	NP_252693.1	PA4004	155.549	-0.688096	0.153261	-4.4897	7.13225e-06	-1.61116	5.04699e-05	PA4004	Q9HX23
PA4005	4485824	4486180	-		conserved hypothetical protein	ybeB	NP_252694.1	PA4005	321.101	-0.612259	0.110049	-5.56348	2.64441e-08	-1.52865	3.69222e-07	PA4005	Q9HX22	-1.14562	-0.0867826	0.00494824
PA4006	4486203	4486847	-	nadD1	nicotinate mononucleotide adenylyltransferase NadD1	ybeN; nadD	NP_252695.1	PA4006	255.842	-0.643196	0.125071	-5.14263	2.70916e-07	-1.56178	2.91937e-06
PA4020	4498488	4499843	-	mpl	UDP-N-acetylmuramate:L-alanyl-gamma-D-glutamyl-meso-diaminopimelate ligase		NP_252709.1	PA4020	275.259	-0.166295	0.0905915	-1.83566	0.0664077			PA4020	Q9HX07	-1.1978	-0.115213	0.00185348
PA4024	4505508	4506902	+	eutB	ethanolamine ammonia-lyase large subunit		NP_252713.1	PA4024	378.439	0.0386813	0.128325	0.301431	0.763086			PA4024	Q9HX03	-1.22427	-0.129167	0.000234868
PA4030	4511639	4512469	+		conserved hypothetical protein	yeeI	NP_252719.1	PA4030	118.321	-0.640063	0.149901	-4.26989	1.95566e-05	-1.5584	0.000120352
PA4031	4512549	4513076	+	ppa	inorganic pyrophosphatase	ipyR	NP_252720.1	PA4031	1738.06	-0.611288	0.113532	-5.38426	7.27431e-08	-1.52762	9.23784e-07	PA4031	Q9HWZ6
PA4035	4515550	4516551	+		hypothetical protein		NP_252724.1	PA4035	67.3966	-0.274677	0.160462	-1.71179	0.0869351			PA4035	Q9HWZ2	-1.16444	-0.0971838	0.000182312
PA4044	4526547	4528430	+	dxs	1-deoxyxylulose-5-phosphate synthase		NP_252733.1	PA4044	876.81	-0.532285	0.106824	-4.98283	6.2661e-07			PA4044	Q9KGU7	-1.12796	-0.0768639	0.000952285
PA4046	4529579	4529998	-		hypothetical protein		NP_252735.1	PA4046	81.7665	-0.381079	0.177025	-2.15269	0.031343			PA4046	Q9HWY2	-1.14924	-0.0887942	0.0108764
PA4048	4530743	4531387	-		hypothetical protein		NP_252737.1	PA4048	95.5429	-0.593225	0.150683	-3.93691	8.2537e-05	-1.50861	0.000423614
PA4051	4532653	4533621	-	thiL	thiamine monophosphate kinase		NP_252740.1	PA4051	182.261	-0.63563	0.157751	-4.02934	5.59342e-05	-1.55362	0.000301684
PA4052	4533640	4534119	-	nusB	NusB protein	ssyB	NP_252741.1	PA4052	471.318	-0.462607	0.114571	-4.03774	5.39688e-05			PA4052	Q9HWX6	-1.09643	-0.0587682	0.0222284
PA4054	4534710	4535807	-	ribB	GTP cyclohydrolase II / 3,4-dihydroxy-2-butanone 4-phosphate synthase	ribA	NP_252743.1	PA4054	428.052	-0.833983	0.138428	-6.02467	1.69453e-09	-1.7826	3.09908e-08	PA4054	Q9HWX4	-1.15224	-0.0904581	0.00491347
PA4055	4535834	4536493	-	ribC	riboflavin synthase alpha chain	ribB	NP_252744.1	PA4055	367.008	-0.786916	0.157864	-4.98476	6.20372e-07	-1.72538	6.0682e-06	PA4055	Q9HWX3	-1.30738	-0.171098	0.00431829
PA4067	4544607	4545305	+	oprG	Outer membrane protein OprG precursor	yciD; ompW	NP_252756.1	PA4067	2302.03	0.800364	0.154859	5.16833	2.36198e-07	1.74154	2.58276e-06	PA4067	Q9HWW1	1.62804	0.311122	0.034926
PA4068	4545746	4546675	-		probable epimerase		NP_252757.1	PA4068	281.977	-0.455563	0.0866487	-5.25759	1.45956e-07			PA4068	Q9HWW0	-1.12716	-0.0764149	0.0120914
PA4070	4547821	4548771	-		probable transcriptional regulator		NP_252759.1	PA4070	51.4484	0.608439	0.24941	2.43951	0.0147072	1.52461	0.0334894
PA4074	4552859	4553527	+		probable transcriptional regulator		NP_252763.1	PA4074	16.89	1.13946	0.337221	3.37897	0.000727585	2.20298	0.00270902
PA4078	4555254	4558229	+		probable nonribosomal peptide synthetase		NP_252767.1	PA4078	222.792	0.629798	0.190669	3.3031	0.000956234	1.54735	0.00341822	PA4078	Q9HWV0
PA4080	4559006	4559650	-		probable response regulator	rcsB	NP_252769.1	PA4080	66.5189	0.619675	0.15997	3.8737	0.000107194	1.53653	0.000531264
PA4085	4568277	4569023	-	cupB2	chaperone CupB2		NP_252774.1	PA4085	22.2539	0.604258	0.251693	2.40078	0.0163603	1.5202	0.036659
PA4090	4573285	4573575	+		hypothetical protein		NP_252779.1	PA4090	257.697	-0.464316	0.148102	-3.13512	0.00171783			PA4090	Q9HWT8	-1.25487	-0.144927	0.00244408
PA4092	4575332	4575844	+	hpaC	4-hydroxyphenylacetate 3-monooxygenase small chain		NP_252781.1	PA4092	6.27879	1.18862	0.518543	2.29222	0.0218929	2.27934	0.0470857
PA4101	4585149	4585889	+	bfmR	BfmR		NP_252790.1	PA4101	34.3182	0.140096	0.251887	0.556186	0.578084			PA4101	Q9HWS7	-1.16213	-0.0959163	0.00575819
PA4119	4607578	4608384	-	aph	aminoglycoside 3'-phosphotransferase type IIb		NP_252808.1	PA4119	36.5964	-0.770578	0.207552	-3.71269	0.000205066	-1.70595	0.000918199
PA4121	4609567	4610226	+		conserved hypothetical protein		NP_252810.1	PA4121	7.76834	1.53674	0.438544	3.50418	0.000458022	2.90137	0.00182857
PA4122	4610237	4611016	+		conserved hypothetical protein		NP_252811.1	PA4122	7.5662	1.08874	0.471445	2.30937	0.0209231	2.12688	0.0452145
PA4123	4611013	4612473	+	hpcC	5-carboxy-2-hydroxymuconate semialdehyde dehydrogenase	hpaE	NP_252812.1	PA4123	20.8463	0.59739	0.25728	2.32194	0.020236	1.51298	0.0440509
PA4139	4629944	4630243	+		hypothetical protein		NP_252828.1	PA4139	194.215	1.36836	0.15539	8.80594	1.29755e-18	2.58176	7.32552e-17
PA4140	4630375	4632168	+		hypothetical protein		NP_252829.1	PA4140	24.3595	1.10473	0.242131	4.56252	5.05426e-06	2.15058	3.7664e-05
PA4154	4647895	4648563	-		conserved hypothetical protein	ygiM	NP_252843.1	PA4154	66.9859	0.478293	0.181729	2.6319	0.00849092			PA4154	Q9HWM7	1.40972	0.219209	0.034562
PA4157	4652714	4653502	+		probable transcriptional regulator		NP_252846.1	PA4157	81.7522	-0.13408	0.141704	-0.946199	0.344047			PA4157	Q9HWM4	1.05927	0.0367551	0.0447031
PA4163	4658450	4660159	+		hypothetical protein		NP_252852.1	PA4163	215.843	-0.274296	0.129197	-2.1231	0.0337459			PA4163	Q9HWL8	-1.19793	-0.115286	0.00121575
PA4170	4666836	4667768	+		hypothetical protein		NP_252859.1	PA4170	42.2628	0.685715	0.183558	3.73568	0.00018721	1.6085	0.000848488
PA4171	4667904	4668467	+		probable protease		NP_252860.1	PA4171	124.334	0.65365	0.227563	2.87239	0.00407377	1.57314	0.0115498	PA4171	Q9HWL0	1.13617	0.0814929	0.0144158
PA4172	4668490	4669290	+		probable nuclease		NP_252861.1	PA4172	73.0881	0.835411	0.232762	3.58913	0.000331786	1.78437	0.00139805
PA4175	4671319	4672707	+	piv	protease IV	prpL; piv	NP_252864.1	PA4175	1381.58	0.894279	0.188251	4.75047	2.02945e-06	1.85868	1.70843e-05	PA4175	Q9HWK6
PA4176	4673038	4673319	-	ppiC2	peptidyl-prolyl cis-trans isomerase C2		NP_252865.1	PA4176	242.151	-0.325278	0.0912053	-3.56644	0.000361869			PA4176	Q9HWK5	-1.12909	-0.0775067	0.0124162
PA4178	4673963	4674706	+	eftM	SAM-dependent methyltransferase , EftM		NP_252867.1	PA4178	22.2438	-0.654871	0.255793	-2.56016	0.0104623	-1.57447	0.025391
PA4179	4674944	4676239	+		probable porin	opdN	NP_252868.1	PA4179	10.3757	-1.20728	0.375502	-3.21511	0.00130395	-2.30902	0.00440932
PA4181	4678210	4678929	+		hypothetical protein		NP_252870.1	PA4181	25.3805	-0.83333	0.244153	-3.41315	0.000642173	-1.78179	0.00243942
PA4203	4703205	4704059	+	nmoR	NmoR		NP_252892.1	PA4203	21.3912	0.58747	0.254855	2.30512	0.02116	1.50261	0.0456797
PA4205	4705956	4706402	+	mexG	hypothetical protein		NP_252894.1	PA4205	859.635	0.816637	0.100426	8.13175	4.23149e-16	1.7613	2.01636e-14	PA4205	Q9HWH6	1.58722	0.294912	9.08687e-05
PA4206	4706410	4707522	+	mexH	probable Resistance-Nodulation-Cell Division (RND) efflux membrane fusion protein precursor		NP_252895.1	PA4206	782.693	0.775883	0.101147	7.67084	1.70867e-14	1.71224	7.21532e-13	PA4206	Q9HWH5	1.11071	0.0670293	0.0279507
PA4207	4707535	4710624	+	mexI	probable Resistance-Nodulation-Cell Division (RND) efflux transporter		NP_252896.1	PA4207	1516.35	0.465494	0.0593219	7.84692	4.26394e-15			PA4207	Q9HWH4	1.16028	0.0948993	0.00130225
PA4208	4710621	4712084	+	opmD	probable outer membrane protein precursor		NP_252897.1	PA4208	508.005	0.457819	0.138593	3.30333	0.000955432			PA4208	Q9HWH3	1.13646	0.0816559	0.0440476
PA4212	4714826	4716043	+	phzC1	phenazine biosynthesis protein PhzC		NP_252901.1	PA4212	52.5045	0.00986288	0.170185	0.0579538	0.953785			PA4212	Q7DC82	1.43867	0.232185	0.00453969
PA4213				phzD1	phenazine biosynthesis protein PhzD											PA4213	P0DPB9	1.20091	0.116873	0.00135671
PA4214				phzE1	phenazine biosynthesis protein PhzE											PA4214	Q7DC81	1.23572	0.135112	0.000723412
PA4218	4721614	4722858	-	ampP	AmpP	fptX	NP_252908.1	PA4218	226.582	-0.824204	0.172312	-4.7832	1.72529e-06	-1.77056	1.48364e-05	PA4218	Q9HWG8	-1.18373	-0.107675	0.0183883
PA4219	4722851	4724035	-	ampO	AmpO	yfpB	NP_252909	PA4219	93.7593	-0.812657	0.206639	-3.93274	8.39818e-05	-1.75644	0.00042891	PA4219	P42514
PA4220	4724358	4724639	-		hypothetical protein	fptB	NP_252910.1	PA4220	62.0884	-0.645407	0.215463	-2.99545	0.00274042	-1.56418	0.00827063
PA4221	4724639	4726801	-	fptA	Fe(III)-pyochelin outer membrane receptor precursor		NP_252911.1	PA4221	2111.65	-0.699569	0.11338	-6.17011	6.82406e-10	-1.62402	1.3738e-08	PA4221	P42512	-1.37447	-0.203041	0.0105771
PA4222	4726893	4728617	-		probable ATP-binding component of ABC transporter	pchI	NP_252912.1	PA4222	203.043	-0.46235	0.181558	-2.54657	0.0108787			PA4222	Q9HWG7	1.38544	0.208118	0.00305851
PA4223	4728614	4730326	-		probable ATP-binding component of ABC transporter	pchH	NP_252913.1	PA4223	228.198	-0.696416	0.153742	-4.52978	5.90456e-06	-1.62047	4.28061e-05	PA4223	Q9HWG6
PA4225	4731369	4736798	-	pchF	pyochelin synthetase		NP_252915.1	PA4225	1482.36	-0.507272	0.128508	-3.94741	7.90023e-05			PA4225	Q9HWG4	-1.1946	-0.113506	0.0473607
PA4228	4742424	4744067	+	pchD	pyochelin biosynthesis protein PchD		NP_252918.1	PA4228	978.933	-0.21581	0.116799	-1.8477	0.0646461			PA4228	Q9HWG3	-1.31275	-0.173711	0.0166336
PA4229	4744064	4744819	+	pchC	pyochelin biosynthetic protein PchC		NP_252919.1	PA4229	190.223	-0.285263	0.169266	-1.6853	0.0919314			PA4229	Q9HWG2	-1.22032	-0.127106	0.0332626
PA4230	4744819	4745124	+	pchB	salicylate biosynthesis protein PchB		NP_252920.1	PA4230	177.748	-0.293554	0.149193	-1.96761	0.0491133			PA4230	Q51507	-1.47865	-0.249684	0.0465488
PA4235	4751665	4752129	-	ftnA	bacterial ferritin		NP_252925.1	PA4235	372.778	0.132189	0.130341	1.01417	0.3105			PA4235	Q9HWF9	1.28691	0.161023	0.000315375
PA4236	4752260	4753708	-	katA	catalase	catA	NP_252926.1	PA4236	8554.6	0.820263	0.133791	6.13094	8.73632e-10	1.76573	1.70588e-08	PA4236	O52762	1.33271	0.183347	0.00459889
PA4238	4754423	4755424	-	rpoA	DNA-directed RNA polymerase alpha chain		NP_252928.1	PA4238	9100.77	-0.375649	0.136716	-2.74765	0.00600236			PA4238	O52760	1.101	0.0614226	0.0323177
PA4249	4760480	4760872	-	rpsH	30S ribosomal protein S8		NP_252939.1	PA4249	5334.4	-0.357549	0.132166	-2.7053	0.00682421			PA4249	Q9HWE9	-1.14902	-0.0886741	0.0268376
PA4252	4761940	4762254	-	rplX	50S ribosomal protein L24		NP_252942.1	PA4252	2475.94	-0.429136	0.13846	-3.09936	0.00193942			PA4252	Q9HWE6	-1.17655	-0.103791	0.012702
PA4271	4780839	4781207	-	rplL	50S ribosomal protein L7 / L12		NP_252961.1	PA4271	7020.03	-0.68397	0.164744	-4.15172	3.29992e-05	-1.60655	0.00019002	PA4271	Q9HWC8
PA4272	4781286	4781786	-	rplJ	50S ribosomal protein L10		NP_252962.1	PA4272	14566.3	-0.738478	0.162949	-4.53195	5.84425e-06	-1.66841	4.24747e-05	PA4272	Q9HWC7
PA4278	4786021	4786725	-		hypothetical protein		NP_252968.1	PA4278	326.778	0.924966	0.104672	8.83684	9.84657e-19	1.89864	5.62012e-17
PA4279	4786734	4787480	-		hypothetical protein		NP_252969.1	PA4279	219.229	0.939658	0.142213	6.6074	3.9112e-11	1.91807	1.01068e-09	PA4279	Q9HWC1	1.46231	0.242589	4.75642e-06
PA4280	4787477	4788415	-	birA	BirA bifunctional protein		NP_252970.1	PA4280	506.727	0.899173	0.155499	5.78251	7.35946e-09	1.865	1.16185e-07	PA4280	Q9HWC0	1.29528	0.165162	0.0135848
PA4288	4810538	4811341	+		probable transcriptional regulator		NP_252978.1	PA4288	44.4809	1.13862	0.200152	5.68877	1.27958e-08	2.2017	1.90981e-07
PA4292	4815043	4816512	+		probable phosphate transporter		NP_252982.1	PA4292	487.417	-0.867917	0.149481	-5.80622	6.39008e-09	-1.82503	1.0181e-07	PA4292	Q9HWA8
PA4293	4816580	4819348	-	pprA	two-component sensor PprA	pprA	NP_252983.1	PA4293	1052.44	1.14882	0.133888	8.58044	9.45073e-18	2.21732	4.95829e-16	PA4293	Q9HWA7	1.31155	0.173129	0.00383252
PA4294	4819358	4819864	-		hypothetical protein		NP_252984.1	PA4294	583.954	1.21369	0.124386	9.75748	1.71354e-22	2.3193	1.39065e-20
PA4295	4819928	4820410	+	fppA	Flp prepilin peptidase A, FppA		NP_252985.1	PA4295	94.7739	0.749379	0.173374	4.32232	1.54398e-05	1.68107	9.81572e-05
PA4296	4820532	4821359	+	pprB	two-component response regulator, PprB	pprB	NP_252986.1	PA4296	3026.12	0.866792	0.158861	5.45628	4.86214e-08	1.8236	6.36119e-07	PA4296	Q9HWA4	1.11774	0.0710558	0.00111901
PA4297	4821385	4823055	-	tadG	TadG	tadG	NP_252987.1	PA4297	777.255	0.613288	0.212698	2.88337	0.00393447	1.52974	0.0111976
PA4298	4823080	4823364	-		hypothetical protein		NP_252988.1	PA4298	111.118	1.17008	0.205536	5.6928	1.24971e-08	2.25024	1.8706e-07	PA4298	Q9HWA2
PA4299	4823387	4824124	-	tadD	TadD	tadD	NP_252989.1	PA4299	240.296	0.922065	0.173914	5.30185	1.14632e-07	1.89483	1.38788e-06	PA4299	Q9HWA1	1.22754	0.130874	0.00304134
PA4300	4824121	4825032	-	tadC	TadC	tadC	NP_252990.1	PA4300	186.039	0.83404	0.172922	4.82322	1.4126e-06	1.78267	1.24146e-05	PA4300	Q9HWA0	1.28963	0.162373	0.00813629
PA4301	4825042	4825926	-	tadB	TadB	tadB	NP_252991.1	PA4301	213.97	0.960169	0.181566	5.28827	1.23482e-07	1.94554	1.48004e-06
PA4302	4825923	4827188	-	tadA	TadA ATPase	hvbA; tadA	NP_252992.1	PA4302	603.66	0.947307	0.156699	6.04538	1.49055e-09	1.92827	2.76497e-08	PA4302	Q9HW98	1.2003	0.116549	0.0495074
PA4303	4827185	4828369	-	tadZ	TadZ	tadZ	NP_252993.1	PA4303	500.655	1.06284	0.150649	7.05512	1.72456e-12	2.08905	5.30022e-11	PA4303	Q9HW97	1.21845	0.126126	0.0141022
PA4304	4828379	4829629	-	rcpA	RcpA	xqhC; rcpA	NP_252994.1	PA4304	837.922	0.979555	0.141566	6.91943	4.53464e-12	1.97186	1.31581e-10	PA4304	Q9HW96
PA4305	4829643	4830554	-	rcpC	RcpC	rcpC	NP_252995.1	PA4305	991.131	1.08463	0.163391	6.63829	3.17336e-11	2.12084	8.36671e-10	PA4305	Q9HW95
PA4306	4830964	4831182	+	flp	Type IVb pilin, Flp		NP_252996.1	PA4306	4678.01	0.88166	0.24593	3.585	0.000337082	1.84249	0.00141422
PA4308	4833374	4834864	-		conserved hypothetical protein		NP_252998.1	PA4308	417.894	0.224828	0.074862	3.00323	0.00267128			PA4308	Q9HW92	-1.08287	-0.050822	0.0340607
PA4314	4842701	4843552	-	purU1	formyltetrahydrofolate deformylase		NP_253004.1	PA4314	1010.41	-0.0820079	0.0835486	-0.981558	0.326317			PA4314	Q9HW87	1.07698	0.0473435	0.0176118
PA4315	4843812	4844186	+	mvaT	transcriptional regulator MvaT, P16 subunit		NP_253005.1	PA4315	9345.49	0.349507	0.139645	2.50283	0.0123204			PA4315	Q9HW86	1.25986	0.14746	0.0264929
PA4320	4848474	4850045	+		hypothetical protein		NP_253010.1	PA4320	185.944	-0.39803	0.208206	-1.91171	0.0559131			PA4320	Q9HW81	1.1751	0.103004	0.0224923
PA4326	4854595	4854978	-		hypothetical protein		NP_253016.1	PA4326	123.616	0.670671	0.149454	4.48747	7.20738e-06	1.59181	5.07939e-05	PA4326	Q9HW75	1.43313	0.229722	0.00130079
PA4328	4855963	4856877	+		hypothetical protein		NP_253018.1	PA4328	167.496	0.754339	0.200141	3.76903	0.000163881	1.68686	0.000760925	PA4328	Q9HW73
PA4329	4856960	4858411	+	pykA	pyruvate kinase II	pyk-II	NP_253019.1	PA4329	1230.35	-0.224115	0.0875135	-2.56092	0.0104397			PA4329	Q9HW72	-1.10629	-0.064485	0.00224637
PA4333	4861653	4863176	+		probable fumarase	fumA	NP_253023.1	PA4333	1351.68	-0.578796	0.140595	-4.11676	3.84242e-05			PA4333	Q9HW68	-1.13824	-0.0826579	0.0112394
PA4336	4864994	4865578	-		conserved hypothetical protein		NP_253026.1	PA4336	1349.05	0.0615757	0.160483	0.383691	0.701207			PA4336	Q9HW65	-1.2661	-0.150614	0.042702
PA4348	4876821	4877606	-		conserved hypothetical protein		NP_253038.1	PA4348	130.242	0.653901	0.286567	2.28185	0.0224985	1.57342	0.0481289
PA4360	4887722	4888195	-		hypothetical protein		NP_253050	PA4360	235.694	-0.282771	0.0990023	-2.8562	0.00428741			PA4360	Q9HW41	-1.0583	-0.036175	0.0284302
PA4366	4893697	4894278	+	sodB	superoxide dismutase		NP_253056.1	PA4366	14792.8	-0.232566	0.0869671	-2.67418	0.00749118			PA4366	P53641	-1.22988	-0.132086	0.000209119
PA4367	4894459	4896522	+	bifA	BifA	bifA	NP_253057.1	PA4367	371.544	-0.122958	0.0900329	-1.3657	0.172034			PA4367	Q9HW35	-1.09937	-0.0604745	0.0261778
PA4370	4898193	4899533	+	icmP	Insulin-cleaving metalloproteinase outer membrane protein precursor		NP_253060.1	PA4370	1554	-0.765081	0.139949	-5.46684	4.58125e-08	-1.69947	6.05822e-07	PA4370	Q9HW32	-1.26285	-0.148975	0.0253386
PA4371	4899696	4901117	+		hypothetical protein		NP_253061.1	PA4371	104.058	-0.853392	0.22404	-3.8091	0.000139474	-1.80674	0.000663398
PA4372	4901127	4902191	+		hypothetical protein		NP_253062.1	PA4372	196.506	-0.768168	0.158191	-4.85594	1.19819e-06	-1.70311	1.07858e-05	PA4372	Q9HW30	-1.21286	-0.123191	0.0176686
PA4373	4902202	4903296	+		hypothetical protein		NP_253063.1	PA4373	144.152	-0.791854	0.142326	-5.56365	2.64192e-08	-1.7313	3.69222e-07
PA4374	4903466	4904596	+	mexV	Resistance-Nodulation-Cell Division (RND) multidrug efflux membrane fusion protein MexV		NP_253064.1	PA4374	384.434	-0.201952	0.19947	-1.01245	0.311324			PA4374	Q9HW28	1.16142	0.0955268	0.0113083
PA4377	4909162	4909404	-		hypothetical protein		NP_253067.1	PA4377	642.042	0.953121	0.246248	3.87058	0.000108578	1.93606	0.000537099
PA4378	4909401	4910105	-	warB	WarB	inaA	NP_253068.1	PA4378	216.044	0.0855157	0.11949	0.715672	0.474194			PA4378	Q9HW24	-1.29349	-0.164276	0.0397556
PA4388	4918199	4918933	-		hypothetical protein		NP_253078.1	PA4388	306.576	0.102209	0.103346	0.988992	0.322667			PA4388	Q9HW16	-1.06082	-0.0376873	0.0331615
PA4395	4925316	4925795	-		conserved hypothetical protein	yajQ	NP_253085.1	PA4395	1266.7	-0.253006	0.103644	-2.44111	0.0146423			PA4395	Q9HW11	-1.12154	-0.0732221	0.03598
PA4396	4925899	4926999	+		two-component response regulator		NP_253086.1	PA4396	220.177	-1.10583	0.156331	-7.07361	1.50953e-12	-2.15222	4.75182e-11	PA4396	Q9HW10
PA4401	4931746	4932381	-		probable glutathione S-transferase		NP_253091.1	PA4401	194.499	-0.281957	0.130222	-2.1652	0.030372			PA4401	Q9HW05	1.23176	0.133062	0.00422296
PA4402	4932502	4933719	-	argJ	glutamate N-acetyltransferase		NP_253092.1	PA4402	546.617	-0.287767	0.110249	-2.61016	0.00905006			PA4402	Q9HW04	-1.1445	-0.0861605	0.00106704
PA4404	4936750	4937673	-		hypothetical protein		NP_253094.1	PA4404	306.368	-0.697474	0.139059	-5.01568	5.28457e-07	-1.62166	5.24819e-06
PA4407	4939300	4940484	-	ftsZ	cell division protein FtsZ		NP_253097.1	PA4407	6163.54	0.407129	0.0793543	5.13052	2.88938e-07			PA4407	P47204	1.12805	0.0769179	0.0420636
PA4408	4940535	4941788	-	ftsA	cell division protein FtsA		NP_253098.1	PA4408	2239.44	0.247217	0.0994524	2.48579	0.0129265			PA4408	P47203	1.05685	0.0352985	0.025875
PA4411	4943633	4945075	-	murC	UDP-N-acetylmuramate--alanine ligase		NP_253101.1	PA4411	1332.86	0.343088	0.0561122	6.11432	9.69669e-10			PA4411	Q9HW02	1.20468	0.11887	0.000909109
PA4414	4947330	4948676	-	murD	UDP-N-acetylmuramoylalanine--D-glutamate ligase		NP_253104.1	PA4414	1468.89	0.433652	0.0497792	8.71152	2.99818e-18			PA4414	Q9HVZ9	1.10555	0.0640568	0.00952601
PA4416	4949772	4951148	-	murF	UDP-N-acetylmuramoylalanyl-D-glutamyl-2, 6-diaminopimelate--D-alanyl-D-alanyl ligase		NP_253106.1	PA4416	1169.72	0.338674	0.0983945	3.442	0.000577427			PA4416	Q9HVZ7	1.14697	0.0875367	0.000698558
PA4417	4951141	4952604	-	murE	UDP-N-acetylmuramoylalanyl-D-glutamate-2, 6-diaminopimelate ligase		NP_253107.1	PA4417	1046.89	0.482477	0.0626206	7.70477	1.31083e-14			PA4417	Q59650	1.12109	0.0729632	0.00257733
PA4418	4952604	4954343	-	ftsI	penicillin-binding protein 3	pbpB	NP_253108.1	PA4418	1449.48	0.428231	0.0457584	9.35851	8.08677e-21			PA4418	G3XD46	1.12606	0.0757867	0.0293082
PA4421	4955574	4956029	-		conserved hypothetical protein	yabB	NP_253111.1	PA4421	1666.51	0.457771	0.0946941	4.83421	1.33677e-06			PA4421	Q9HVZ4	1.19677	0.114665	0.0173492
PA4432	4965109	4965501	-	rpsI	30S ribosomal protein S9		NP_253122.1	PA4432	4020.27	-0.599971	0.16306	-3.67946	0.000233731	-1.51569	0.00103231	PA4432	Q9HVY3
PA4433	4965516	4965944	-	rplM	50S ribosomal protein L13		NP_253123.1	PA4433	8702.43	-0.672915	0.146924	-4.58003	4.64917e-06	-1.59429	3.50476e-05	PA4433	Q9HVY2
PA4434	4966190	4967227	+		probable oxidoreductase		NP_253124.1	PA4434	514.313	0.396246	0.0724674	5.46792	4.55346e-08			PA4434	Q9HVY1	1.11962	0.0721292	0.00587928
PA4435	4967313	4968458	-		probable acyl-CoA dehydrogenase		NP_253125.1	PA4435	1154.98	2.7936	0.159504	17.5143	1.11385e-68	6.93359	1.15707e-65	PA4435	Q9HVY0	2.14505	0.487173	2.93579e-05
PA4438	4970797	4971891	-		conserved hypothetical protein	yhcM	NP_253128.1	PA4438	613.657	-0.816247	0.135776	-6.0117	1.83583e-09	-1.76082	3.34572e-08	PA4438	Q9HVX7	-1.12399	-0.0746147	0.0101269
PA4440	4973400	4974029	-		hypothetical protein		NP_253130.1	PA4440	149.21	-0.335954	0.122495	-2.7426	0.0060954			PA4440	Q9HVX5	-1.25087	-0.142891	0.0171077
PA4441	4974174	4974620	+		hypothetical protein		NP_253131.1	PA4441	1567.81	-0.553169	0.114098	-4.8482	1.2459e-06			PA4441	Q9HVX4	-1.13606	-0.0814308	0.0167986
PA4443	4976607	4977524	-	cysD	ATP sulfurylase small subunit		NP_253133.1	PA4443	1140.15	-0.33136	0.159822	-2.07331	0.0381436			PA4443	O50273	-1.11837	-0.0714166	0.0390665
PA4448	4982104	4983426	-	hisD	histidinol dehydrogenase	hisX	NP_253138.1	PA4448	336.043	-0.358261	0.132359	-2.70674	0.00679484			PA4448	Q9HVW9	1.09381	0.0572404	0.0329829
PA4452	4985847	4986155	-		conserved hypothetical protein		NP_253142.1	PA4452	185.441	0.00294699	0.140477	0.0209785	0.983263			PA4452	Q9HVW5	1.29749	0.166249	0.000819238
PA4456	4988082	4988891	-		probable ATP-binding component of ABC transporter	yrbF	NP_253146.1	PA4456	996.63	-0.0639415	0.0927783	-0.689186	0.490706			PA4456	Q9HVW1	1.11532	0.0696712	0.00236233
PA4460	4991392	4991919	+	lptH	LptH	yhbN	NP_253150.1	PA4460	1455.46	-0.156842	0.113462	-1.38233	0.166871			PA4460	Q9HVV7	1.06566	0.0405982	0.00369101
PA4462	4992870	4994363	+	rpoN	RNA polymerase sigma-54 factor	ntrA	NP_253152.1	PA4462	2539.52	0.283209	0.0804827	3.51888	0.000433379			PA4462	P49988	1.1619	0.0957927	0.0321959
PA4463	4994441	4994749	+		conserved hypothetical protein	yhbH	NP_253153.1	PA4463	6460.52	0.735288	0.162329	4.52962	5.90912e-06	1.66473	4.28061e-05	PA4463	Q9HVV5	1.2683	0.151725	0.00478729
PA4464	4994763	4995227	+	ptsN	nitrogen regulatory IIA protein		NP_253154.1	PA4464	2219.69	0.796155	0.115507	6.8927	5.4743e-12	1.73647	1.57091e-10	PA4464	Q9HVV4
PA4465	4995229	4996089	+		conserved hypothetical protein	yhbJ	NP_253155.1	PA4465	1607.31	0.480348	0.0819578	5.86092	4.60322e-09			PA4465	Q9HVV3	1.11912	0.071845	0.00259209
PA4466	4996119	4996391	+		probable phosphoryl carrier protein		NP_253156.1	PA4466	699.475	0.347748	0.0969956	3.58519	0.000336831			PA4466	Q9HVV2	1.2171	0.125418	0.00267689
PA4472	5000452	5001801	-	pmbA	PmbA protein	tldE	NP_253162.1	PA4472	404.068	0.205678	0.113626	1.81013	0.070276			PA4472	Q9HVU9	-1.44135	-0.233372	0.0309382
PA4474	5002455	5003897	-		conserved hypothetical protein	tldD	NP_253164.1	PA4474	853.386	0.285433	0.0949822	3.00512	0.00265478			PA4474	Q9HVU7	-1.08382	-0.051381	0.0218109
PA4477	5008643	5010100	-	cafA	cytoplasmic axial filament protein		NP_253167.1	PA4477	791.469	0.00701682	0.0820341	0.0855355	0.931836			PA4477	Q9HVU4	1.06407	0.0396401	0.0170983
PA4491	5025614	5027383	-	magB	MagB	pufY; yfaA	NP_253181.1	PA4491	401.688	-0.00209298	0.124246	-0.0168455	0.98656			PA4491	Q9HVT0	1.21528	0.124466	0.0105715
PA4493	5028394	5028954	-	roxR	RoxR		NP_253183.1	PA4493	261.141	-0.237536	0.0912421	-2.60336	0.0092315			PA4493	Q9HVS8	1.25738	0.146204	0.0252398
PA4496	5031488	5033101	+	dppA1	probable binding protein component of ABC transporter		NP_253186.1	PA4496	1838.12	-0.20463	0.113693	-1.79986	0.0718834			PA4496	Q9HVS5	-1.26836	-0.151753	0.00116953
PA4497	5033194	5034792	+	dppA2	probable binding protein component of ABC transporter		NP_253187.1	PA4497	2526.18	0.183008	0.36799	0.497317	0.618966			PA4497	Q9HVS4	-1.2084	-0.12084	0.0107231
PA4500	5037074	5038675	+	dppA3	probable binding protein component of ABC transporter		NP_253190.1	PA4500	3087.1	-0.411675	0.108662	-3.78858	0.000151514			PA4500	Q9HVS1	-1.24522	-0.140002	0.00295236
PA4501	5038901	5040355	+	opdD	Glycine-glutamate dipeptide porin OpdP	opdP	NP_253191.1	PA4501	918.237	-0.547122	0.136309	-4.01385	5.97373e-05			PA4501	Q9HVS0	-1.43481	-0.230467	4.73459e-06
PA4502	5040405	5042000	+	dppA4	probable binding protein component of ABC transporter		NP_253192.1	PA4502	857.371	-0.279625	0.147183	-1.89984	0.0574538			PA4502	Q9HVR9	-1.519	-0.266869	9.56099e-05
PA4503	5042068	5043078	+	dppB	dipeptide ABC transporter permease DppB		NP_253193.1	PA4503	384.429	-0.348127	0.125419	-2.77571	0.00550819			PA4503	Q9HVR8	-1.34826	-0.190753	0.0481881
PA4504	5043090	5044001	+	dppC	dipeptide ABC transporter permease DppC		NP_253194.1	PA4504	115.767	-0.245704	0.17846	-1.3768	0.168573			PA4504	Q9HVR7	-1.21193	-0.122703	0.00534836
PA4505	5044054	5045028	+	dppD	dipeptide ABC transporter ATP-binding protein DppD		NP_253195.1	PA4505	291.828	-0.325844	0.136885	-2.38043	0.0172924			PA4505	Q9HVR6	-1.13444	-0.080525	0.0392184
PA4506	5045028	5045999	+	dppF	dipeptide ABC transporter ATP-binding protein DppF		NP_253196.1	PA4506	351.781	-0.3258	0.129962	-2.50688	0.0121803			PA4506	Q9HVR5	-1.11041	-0.0668525	0.00994073
PA4513	5050848	5053400	-		probable oxidoreductase	piuB	NP_253203.1	PA4513	67.4505	-0.867067	0.187845	-4.61586	3.91479e-06	-1.82395	3.02581e-05
PA4514	5053616	5055877	-		probable outer membrane receptor for iron transport	piuA	NP_253204.1	PA4514	170.645	-0.630446	0.202189	-3.11811	0.00182016	-1.54804	0.005872	PA4514	G3XCY8	-1.34978	-0.191473	0.00579621
PA4515	5056095	5056775	+		conserved hypothetical protein	piuC	NP_253205.1	PA4515	134.712	-0.814829	0.150935	-5.39854	6.71865e-08	-1.75909	8.63779e-07
PA4516	5056778	5057593	+		hypothetical protein		NP_253206.1	PA4516	87.1491	-0.739625	0.166315	-4.44714	8.70228e-06	-1.66974	5.96301e-05
PA4519	5060115	5061278	-	speC	ornithine decarboxylase		NP_253209.1	PA4519	2762.9	0.40929	0.125643	3.25756	0.00112373			PA4519	Q9HVQ3	1.40116	0.215318	0.000548799
PA4523	5065491	5067746	-		hypothetical protein		NP_253213.1	PA4523	2475.41	-0.0974456	0.106267	-0.916985	0.35915			PA4523	Q9HVQ1	1.19419	0.113291	0.00801486
PA4524	5068032	5068880	+	nadC	nicotinate-nucleotide pyrophosphorylase		NP_253214.1	PA4524	239.075	0.107016	0.0981083	1.0908	0.275363			PA4524	P30819	1.062	0.0384009	0.0239558
PA4525	5069082	5069531	-	pilA	type 4 fimbrial precursor PilA		NP_253215.1	PA4525	16827.3	-0.712467	0.171935	-4.14381	3.41582e-05	-1.6386	0.000195179	PA4525	P04739	-1.30368	-0.169287	0.00341293
PA4527	5071567	5072691	+	pilC	still frameshift type 4 fimbrial biogenesis protein PilC (putative pseudogene)			PA4527	2468.26	-0.551527	0.126853	-4.34775	1.3754e-05			PA4527	P22609	-1.20516	-0.119126	0.000715695
PA4528	5072695	5073567	+	pilD	type 4 prepilin peptidase PilD	xcpA	NP_253218.1	PA4528	189.897	-0.880303	0.141738	-6.2108	5.27168e-10	-1.84076	1.07377e-08
PA4542	5087408	5089972	-	clpB	ClpB protein		NP_253232.1	PA4542	1570.37	0.309087	0.0687763	4.4941	6.98658e-06			PA4542	Q9HVN5	1.081	0.0497216	0.00145375
PA4545	5091961	5092986	+	comL	competence protein ComL	ypiY	NP_253235.1	PA4545	1123.27	-0.619529	0.147298	-4.20594	2.59995e-05	-1.53637	0.000154333	PA4545	P33641
PA4546	5093378	5094970	+	pilS	two-component sensor PilS		NP_253236.1	PA4546	246.969	-0.549385	0.12273	-4.47636	7.59247e-06			PA4546	P33639	1.27973	0.15745	0.0031118
PA4548	5096368	5097462	-		probable D-amino acid oxidase	yfiT; dadA*	NP_253238.1	PA4548	158.071	-0.719758	0.137799	-5.22324	1.75822e-07	-1.64691	1.98794e-06	PA4548	P33642	-1.21877	-0.126293	0.0240679
PA4550	5098212	5098718	+	fimU	type 4 fimbrial biogenesis protein FimU		NP_253240.1	PA4550	313.668	-0.796546	0.152501	-5.22323	1.7583e-07	-1.73694	1.98794e-06	PA4550	G3XCZ0	-1.10525	-0.06388	0.0491994
PA4551	5098709	5099266	+	pilV	type 4 fimbrial biogenesis protein PilV		NP_253241.1	PA4551	192.206	-0.995425	0.184921	-5.38299	7.32594e-08	-1.99367	9.28071e-07	PA4551	G3XD84	-1.10127	-0.0615813	0.0166507
PA4552	5099263	5100087	+	pilW	type 4 fimbrial biogenesis protein PilW		NP_253242.1	PA4552	347.243	-0.783687	0.134525	-5.82561	5.69053e-09	-1.72153	9.17908e-08	PA4552	G3XD15	-1.22347	-0.12875	0.00237997
PA4553	5100084	5100671	+	pilX	type 4 fimbrial biogenesis protein PilX		NP_253243.1	PA4553	210.556	-0.706761	0.166827	-4.23649	2.27042e-05	-1.63214	0.000137443	PA4553	Q9HVM9
PA4554	5100683	5104168	+	pilY1	type 4 fimbrial biogenesis protein PilY1		NP_253244.1	PA4554	1683.42	-0.664954	0.114323	-5.81643	6.01169e-09	-1.58552	9.63726e-08	PA4554	Q9HVM8
PA4555	5104170	5104517	+	pilY2	type 4 fimbrial biogenesis protein PilY2		NP_253245.1	PA4555	114.103	-0.599169	0.13583	-4.41118	1.0281e-05	-1.51484	6.90806e-05	PA4555	G3XD55	-1.34111	-0.187356	0.00732402
PA4556	5104514	5104939	+	pilE	type 4 fimbrial biogenesis protein PilE		NP_253246.1	PA4556	428.261	-0.577962	0.142951	-4.04308	5.27542e-05			PA4556	G3XD43	-1.64001	-0.315798	0.00941664
PA4560	5106951	5109782	-	ileS	isoleucyl-tRNA synthetase		NP_253250.1	PA4560	2713.69	-0.275888	0.100338	-2.7496	0.00596689			PA4560	Q9HVM4	-1.15341	-0.0911079	0.0125532
PA4567	5116032	5116289	-	rpmA	50S ribosomal protein L27		NP_253257.1	PA4567	6582.4	-0.682094	0.129147	-5.28155	1.28097e-07	-1.60447	1.52251e-06	PA4567	Q9HVL7	-1.29234	-0.16371	0.0272305
PA4571	5118538	5120565	+		probable cytochrome c		NP_253261.1	PA4571	135.242	0.923407	0.200492	4.60571	4.11068e-06	1.89659	3.16778e-05
PA4572	5120635	5121252	-	fklB	peptidyl-prolyl cis-trans isomerase FklB		NP_253262.1	PA4572	494.449	0.206628	0.156691	1.3187	0.18727			PA4572	Q9HVL2	-1.53986	-0.275576	0.0239839
PA4573	5121337	5121642	-		hypothetical protein		NP_253263.1	PA4573	302.76	0.99609	0.266234	3.74141	0.000182991	1.99459	0.000832274
PA4576	5123053	5125506	-		probable ATP-dependent protease		NP_253266.1	PA4576	1124.48	-0.442475	0.0559849	-7.90348	2.71224e-15			PA4576	Q9HVK8	-1.08431	-0.0516735	0.00266361
PA4577	5125605	5125931	-		hypothetical protein		NP_253267.1	PA4577	29.5552	0.605626	0.262967	2.30305	0.0212759	1.52164	0.0458915
PA4579	5126713	5128569	+		hypothetical protein		NP_253269.1	PA4579	375.996	-0.383279	0.125084	-3.06416	0.00218279			PA4579	Q9HVK5	-1.10405	-0.0631861	0.00273053
PA4583	5132629	5133843	+		conserved hypothetical protein	rtcB	NP_253273.1	PA4583	111.276	0.589727	0.129459	4.55531	5.23072e-06	1.50496	3.87566e-05	PA4583	Q9HVK1
PA4585	5134689	5135714	+	rtcA	RNA 3'-terminal phosphate cyclase	yhgK	NP_253275.1	PA4585	26.2627	0.767431	0.265077	2.89512	0.00379008	1.70224	0.0108461
PA4588	5137417	5138754	-	gdhA	glutamate dehydrogenase		NP_253278.1	PA4588	398.944	0.588612	0.168042	3.50278	0.000460437	1.5038	0.00183539	PA4588	Q9HVJ7	1.29701	0.166014	0.0170081
PA4590	5140701	5141189	-	pra	protein activator		NP_253280.1	PA4590	302.309	0.692656	0.130603	5.3035	1.13602e-07	1.61626	1.37862e-06
PA4600	5155561	5156124	+	nfxB	transcriptional regulator NfxB		NP_253290.1	PA4600	95.6687	-0.159421	0.139984	-1.13885	0.254765			PA4600	P32265	1.25146	0.143189	0.0468872
PA4601	5156368	5160615	+	morA	motility regulator		NP_253291.1	PA4601	332.351	-0.618434	0.0813972	-7.59774	3.01355e-14	-1.53521	1.23247e-12	PA4601	Q9HVI8
PA4602	5160738	5161991	+	glyA3	serine hydroxymethyltransferase		NP_253292.1	PA4602	1743.96	-0.755138	0.122808	-6.14895	7.79981e-10	-1.68779	1.54627e-08	PA4602	Q9HVI7	-1.36687	-0.199503	0.000408836
PA4606	5163788	5165854	-		conserved hypothetical protein	cstA	NP_253296.1	PA4606	2550.9	0.2991	0.0768007	3.89449	9.84038e-05			PA4606	Q9HVI3	1.18611	0.108956	0.00762339
PA4607	5166191	5166697	-		hypothetical protein		NP_253297.1	PA4607	9138.48	0.989324	0.16896	5.85537	4.75937e-09	1.98525	7.82284e-08
PA4608	5166900	5167277	+		hypothetical protein		NP_253298.1	PA4608	648.258	1.03372	0.179722	5.75175	8.83226e-09	2.04729	1.3694e-07	PA4608	Q9HVI1	1.28837	0.161749	0.0489144
PA4609	5167284	5168645	-	radA	DNA repair protein RadA	sms	NP_253299.1	PA4609	257.805	-0.033298	0.0957365	-0.347809	0.727984			PA4609	P96963	1.05697	0.0353677	0.0436241
PA4611	5169251	5169505	-		hypothetical protein		NP_253301.1	PA4611	1154.36	0.747794	0.222407	3.36228	0.000773016	1.67922	0.00285768	PA4611	Q9HVH9
PA4616	5173654	5174652	-		probable c4-dicarboxylate-binding protein		NP_253306.1	PA4616	91.2929	-1.73479	0.252744	-6.86379	6.7055e-12	-3.3283	1.91365e-10	PA4616	Q9HVH5	-1.4842	-0.252075	0.000899148
PA4622	5182579	5183790	+		probable major facilitator superfamily (MFS) transporter		NP_253312.1	PA4622	34.1815	-0.888888	0.213906	-4.15551	3.24561e-05	-1.85175	0.000187725
PA4624	5184642	5186348	-	cdrB	cyclic diguanylate-regulated TPS partner B, CdrB		NP_253314.1	PA4624	239.029	1.18494	0.0979047	12.103	1.01837e-33	2.27354	1.35626e-31	PA4624	Q9HVG7	1.24975	0.142316	0.0172227
PA4625	5186411	5192875	-	cdrA	cyclic diguanylate-regulated TPS partner A, CdrA		NP_253315.1	PA4625	533.038	2.0646	0.125664	16.4295	1.17583e-60	4.18319	7.63409e-58
PA4627	5194277	5195275	+		conserved hypothetical protein	yjjT	NP_253317.1	PA4627	87.5837	-0.561888	0.173241	-3.24339	0.00118117			PA4627	Q9HVG4	-1.16045	-0.0949943	0.0239293
PA4628	5195370	5196833	+	lysP	lysine-specific permease		NP_253318.1	PA4628	184.804	-0.902227	0.186409	-4.84003	1.2982e-06	-1.86895	1.15856e-05
PA4632	5199503	5200324	-		hypothetical protein		NP_253322.1	PA4632	718.981	-0.221182	0.12751	-1.73463	0.0828072			PA4632	Q9HVF9	-1.13221	-0.079269	0.0430537
PA4633	5200487	5202625	+		probable chemotaxis transducer		NP_253323.1	PA4633	731.748	0.65301	0.124095	5.26218	1.42357e-07	1.57245	1.67286e-06	PA4633	Q9HVF8	1.13439	0.0804943	0.00724943
PA4636	5204928	5206088	+		hypothetical protein		NP_253326.1	PA4636	458.57	-0.469248	0.111212	-4.21939	2.44961e-05			PA4636	Q9HVF5	-1.12794	-0.0768569	0.000111006
PA4640	5208464	5209987	+	mqoB	malate:quinone oxidoreductase		NP_253330.1	PA4640	1167.91	-0.399449	0.117037	-3.41301	0.000642496			PA4640	Q9HVF1	-1.07028	-0.0433575	0.0280183
PA4642	5210706	5210996	-		hypothetical protein		NP_253331.1	PA4642	88.5562	-0.261567	0.148432	-1.7622	0.0780349			PA4642	Q9HVF0	-1.26152	-0.1483	0.0173148
PA4644	5211632	5212105	-		hypothetical protein		NP_253333.1	PA4644	92.6898	-0.261217	0.14606	-1.78842	0.0737087			PA4644	Q9HVE8	-1.18701	-0.109439	0.0318467
PA4645	5212107	5212664	-		probable purine/pyrimidine phosphoribosyl transferase	hpt; hprT	NP_253334.1	PA4645	367.581	-0.210749	0.102589	-2.05432	0.0399449			PA4645	Q9HVE7	-1.14498	-0.086424	4.82236e-05
PA4646	5212833	5213471	+	upp	uracil phosphoribosyltransferase		NP_253335.1	PA4646	301.955	-0.123159	0.09802	-1.25646	0.208948			PA4646	Q9HVE6	-1.05047	-0.0314303	0.00550802
PA4647	5213474	5214757	+	uraA	uracil permease	pyrP	NP_253336.1	PA4647	423.265	-0.207704	0.0831511	-2.49791	0.0124928			PA4647	Q9HVE5	1.30661	0.170718	0.00894172
PA4648	5215091	5215639	+	cupE1	Pilin subunit CupE1		NP_253337.1	PA4648	1656.11	1.35625	0.15679	8.65012	5.14457e-18	2.56019	2.72662e-16
PA4649	5215670	5216203	+	cupE2	Pilin subunit CupE2		NP_253338.1	PA4649	418.893	1.04348	0.138346	7.54258	4.60748e-14	2.0612	1.84087e-12
PA4650	5216203	5216745	+	cupE3	Pilin subunit CupE3		NP_253339.1	PA4650	149.351	0.932165	0.178238	5.22989	1.69613e-07	1.90814	1.93619e-06
PA4651	5216764	5217552	+	cupE4	Pilin assembly chaperone CupE4		NP_253340.1	PA4651	346.739	1.00033	0.104046	9.61433	6.95598e-22	2.00046	5.16134e-20	PA4651	Q9HVE1	1.2847	0.159924	0.00131526
PA4652	5217569	5219941	+	cupE5	Fimbrial usher protein CupE5		NP_253341.1	PA4652	249.141	0.73142	0.127922	5.71772	1.07964e-08	1.66027	1.65417e-07
PA4653	5219938	5220885	+	cupE6	Adhesin-like protein CupE6		NP_253342.1	PA4653	154.016	0.758172	0.141882	5.34368	9.10806e-08	1.69135	1.12636e-06
PA4656	5223559	5224476	-		conserved hypothetical protein		NP_253345.1	PA4656	184.426	0.181336	0.112248	1.6155	0.106203			PA4656	Q9HVD6	1.09315	0.0568574	0.0188378
PA4659	5226992	5227891	+		probable transcriptional regulator		NP_253348.1	PA4659	32.2344	0.335708	0.209058	1.60581	0.108315			PA4659	Q9HVD3	1.12938	0.0776673	0.0177816
PA4660	5227888	5229333	+	phr	deoxyribodipyrimidine photolyase		NP_253349.1	PA4660	155.513	0.248238	0.119021	2.08567	0.0370083			PA4660	Q9HVD2	1.13829	0.0826873	0.0447565
PA4661	5229459	5229980	-	pagL	Lipid A 3-O-deacylase		NP_253350.1	PA4661	1524.2	0.242029	0.08585	2.81921	0.00481423			PA4661	Q9HVD1	1.3429	0.188209	0.0170314
PA4668	5236774	5237391	+	lolB	lipoprotein localization protein LolB		NP_253357.1	PA4668	121.507	-0.542276	0.134526	-4.031	5.55392e-05			PA4668	P42812	-1.10194	-0.0619692	0.0323578
PA4671	5239466	5240080	+		probable ribosomal protein L25	rplY	NP_253360.1	PA4671	7442.26	-0.613757	0.156538	-3.92081	8.82517e-05	-1.53024	0.000447948	PA4671	Q9HVC4	-1.25127	-0.143097	0.0259586
PA4675	5243178	5245406	+	chtA	ChtA	optH; iutA	NP_253364.1	PA4675	284.242	-0.757529	0.17292	-4.38081	1.18237e-05	-1.69059	7.78359e-05	PA4675	Q9HVC0
PA4683	5251871	5252473	-		hypothetical protein		NP_253372.1	PA4683	124.192	-1.372	0.149201	-9.19566	3.72715e-20	-2.58829	2.4819e-18
PA4686	5254738	5257584	+		hypothetical protein		NP_253375.1	PA4686	4551.03	-0.414112	0.296694	-1.39576	0.162788			PA4686	Q9HVA9	-1.23602	-0.135266	0.0300932
PA4687	5257696	5258703	+	hitA	ferric iron-binding periplasmic protein HitA		NP_253376.1	PA4687	879.437	-0.317684	0.0920279	-3.45204	0.000556372			PA4687	Q9HVA8	-1.23546	-0.134979	0.00390233
PA4688	5258724	5260262	+	hitB	iron (III)-transport system permease HitB		NP_253377.1	PA4688	109.839	-0.7541	0.152461	-4.94618	7.56831e-07	-1.68658	7.26614e-06	PA4688	Q9HVA7
PA4689	5260343	5262649	-		hypothetical protein		NP_253378.1	PA4689	523.899	-0.0890099	0.0728624	-1.22162	0.221853			PA4689	Q9HVA6	1.08082	0.0496155	0.0151786
PA4694	5272455	5273471	-	ilvC	ketol-acid reductoisomerase		NP_253382.1	PA4694	2659.38	0.15692	0.112735	1.39193	0.163944			PA4694	Q9HVA2	1.073	0.0449771	0.04
PA4695	5273514	5274005	-	ilvH	acetolactate synthase isozyme III small subunit		NP_253383.1	PA4695	521.98	-0.0869652	0.104079	-0.835568	0.403398			PA4695	Q9HVA1	1.07202	0.0443967	0.0101766
PA4696	5274008	5275732	-	ilvI	acetolactate synthase large subunit		NP_253384.1	PA4696	1841.39	0.0231754	0.096983	0.238964	0.811133			PA4696	Q9HVA0	1.13162	0.0789333	0.0109981
PA4703	5282732	5283004	+		hypothetical protein		NP_253391.1	PA4703	224.983	0.889427	0.158277	5.61945	1.91569e-08	1.85244	2.74107e-07
PA4704	5283109	5283906	+	cbpA	cAMP-binding protein A		NP_253392.1	PA4704	151.554	0.0304333	0.121271	0.250953	0.801851			PA4704	Q9HV93	-1.12574	-0.0756066	0.0313213
PA4708	5287069	5287962	-	phuT	Heme-transport protein, PhuT	phuT	NP_253396.1	PA4708	41.49	-0.112968	0.181465	-0.622534	0.533591			PA4708	Q9HV90	-1.13239	-0.0793677	0.0344719
PA4715	5293765	5295000	-		probable aminotransferase	yfdZ	NP_253403.1	PA4715	1602.12	0.109248	0.0651968	1.67566	0.0938041			PA4715	Q9HV83	1.19004	0.111067	0.00188269
PA4719	5297897	5299192	+		probable transporter		NP_253407.1	PA4719	238.955	-0.808569	0.126351	-6.39939	1.55995e-10	-1.75147	3.55333e-09	PA4719	Q9HV79
PA4720	5299189	5300280	+	trmA	tRNA (uracil-5-)-methyltransferase		NP_253408.1	PA4720	313.303	-0.677905	0.115281	-5.88045	4.0915e-09	-1.59981	6.87743e-08	PA4720	Q9HV78
PA4722	5301021	5302193	-		probable aminotransferase		NP_253410.1	PA4722	230.596	-0.311934	0.117654	-2.65128	0.00801885			PA4722	Q9HV76	-1.147	-0.0875536	0.0137525
PA4724	5302900	5303781	+		probable aminoacyl-transfer RNA synthetase (class I)	yadB	NP_253412.1	PA4724	99.482	-0.675182	0.137086	-4.92525	8.42514e-07	-1.5968	7.94196e-06
PA4726	5306989	5308425	+	cbrB	two-component response regulator CbrB		NP_253414.1	PA4726	764.875	-0.348209	0.0656086	-5.30737	1.11219e-07			PA4726	Q9HV73	-1.23728	-0.135918	0.000250022
PA4735	5318575	5321841	+		hypothetical protein		NP_253423.1	PA4735	2245.61	0.299995	0.0754838	3.97429	7.0589e-05			PA4735	Q9HV64	1.06831	0.0421831	0.0295517
PA4741	5325653	5325922	-	rpsO	30S ribosomal protein S15		NP_253429.1	PA4741	4580.17	-0.434206	0.113227	-3.83484	0.000125648			PA4741	Q9HV58	-1.12013	-0.0724176	0.0344572
PA4748	5332746	5333501	-	tpiA	triosephosphate isomerase	tpi	NP_253436.1	PA4748	2329.51	-0.580355	0.1778	-3.26408	0.00109819			PA4748	Q9HV51	-1.08135	-0.0499264	0.0449385
PA4751	5335782	5337701	-	ftsH	cell division protein FtsH	tolZ; mrsC; hflB	NP_253439.1	PA4751	4839.75	0.221914	0.0545125	4.07088	4.68355e-05			PA4751	Q9HV48	1.08202	0.0503235	0.00895677
PA4758	5343767	5344903	-	carA	carbamoyl-phosphate synthase small chain		NP_253446.1	PA4758	1122.13	-0.448601	0.121536	-3.6911	0.000223282			PA4758	P38098	-1.10277	-0.0624492	0.0191499
PA4763	5349929	5351605	+	recN	DNA repair protein RecN		NP_253451.1	PA4763	354.209	0.549219	0.0748093	7.34159	2.11079e-13			PA4763	Q9HV41	1.1191	0.0718308	0.00152022
PA4768	5353783	5354262	+	smpB	SmpB protein		NP_253456.1	PA4768	329.054	0.0106064	0.141719	0.0748406	0.940342			PA4768	Q9HV40	1.17326	0.102001	0.00616849
PA4769	5354285	5355058	-		probable transcriptional regulator	lldR	NP_253457.1	PA4769	190.764	0.113704	0.112582	1.00996	0.312515			PA4769	Q9HV39	1.34575	0.189562	0.0283185
PA4771	5357230	5358375	+	lldD	L-lactate dehydrogenase	lctD	NP_253459.1	PA4771	39.9252	-0.00918554	0.197819	-0.046434	0.962964			PA4771	Q9HV37	1.13626	0.0815465	0.000778663
PA4778	5366257	5366655	+	cueR	CueR	ybbI	NP_253466.1	PA4778	878.973	-0.169374	0.106341	-1.59274	0.111219			PA4778	Q9HV30	-1.17058	-0.10054	0.00647848
PA4781	5369187	5370368	-		cyclic di-GMP phosphodiesterase		NP_253469.1	PA4781	746.524	0.661576	0.159706	4.14247	3.43586e-05	1.58181	0.000195678	PA4781	Q9HV27
PA4787	5375590	5376591	-		probable transcriptional regulator		NP_253475.1	PA4787	498.167	-0.220592	0.0889112	-2.48104	0.0131			PA4787	Q9HV21	-1.10721	-0.0650119	0.00846605
PA4798	5383947	5384675	+		hypothetical protein		NP_253486.1	PA4798	61.0799	-0.0119615	0.203476	-0.0587859	0.953123			PA4798	Q9HV11	-1.20142	-0.11714	0.0201794
PA4808	5394445	5395851	-	selA	L-seryl-tRNA(ser) selenium transferase	fdhA	NP_253496.1	PA4808	230.447	-0.112959	0.113349	-0.996563	0.318977			PA4808	Q9HV01	1.42301	0.225198	0.000890001
PA4809	5395930	5396859	-	fdhE	FdhE protein		NP_253497.1	PA4809	137.547	-0.0293611	0.114442	-0.256558	0.79752			PA4809	Q9HV00	-1.20352	-0.118255	0.0246514
PA4817	5407376	5407870	+		hypothetical protein		NP_253504.1	PA4817	20.9297	-1.31903	0.313601	-4.20608	2.59834e-05	-2.49499	0.000154333
PA4827	5418899	5419738	-		arylamine N-acetyltransferase	nat	NP_253514.1	PA4827	73.4486	0.0680583	0.168019	0.405064	0.68543			PA4827	Q9HUY3	-1.0881	-0.0539011	0.00909566
PA4828	5419863	5420318	+		conserved hypothetical protein		NP_253515.1	PA4828	8.57983	0.0836475	0.39049	0.214211	0.830382			PA4828	Q9HUY2	-1.21884	-0.12633	0.00106215
PA4829	5420323	5421726	-	lpd3	dihydrolipoamide dehydrogenase 3		NP_253516.1	PA4829	160.925	0.536468	0.119574	4.4865	7.24023e-06			PA4829	Q9HUY1	1.16481	0.097387	0.00171161
PA4830	5421899	5422438	+		hypothetical protein		NP_253517.1	PA4830	19.7065	0.80952	0.289514	2.79614	0.00517173	1.75263	0.0140543
PA4843	5436079	5437707	+	gcbA	GcbA		NP_253530.1	PA4843	238.595	-0.974546	0.106701	-9.13344	6.63575e-20	-1.96502	4.36279e-18
PA4844	5437785	5439758	+	ctpL	CtpL		NP_253531.1	PA4844	40.7337	-0.774936	0.338894	-2.28666	0.0222154	-1.71111	0.0476609
PA4845	5439918	5441693	+	dipZ	thiol:disulfide interchange protein DipZ	cycZ; dsbD	NP_253532.1	PA4845	131.603	-0.0381466	0.11178	-0.341265	0.732904			PA4845	Q9HUW5	1.05416	0.0336676	0.0235876
PA4851	5446179	5447444	+		hypothetical protein		NP_253538.1	PA4851	612.77	-0.396219	0.0969182	-4.08818	4.34767e-05			PA4851	Q9HUW2	-1.1241	-0.0746746	2.86709e-05
PA4855	5450757	5452046	+	purD	phosphoribosylamine--glycine ligase		NP_253542.1	PA4855	635.726	-0.600826	0.14537	-4.13308	3.57938e-05	-1.51658	0.00020252	PA4855	Q9HUV8	-1.08848	-0.0541207	0.0155466
PA4858	5456452	5457717	+		conserved hypothetical protein		NP_253545.1	PA4858	2733.77	0.604137	0.289015	2.09033	0.0365878			PA4858	Q9HUV5	-1.36473	-0.198503	0.0087038
PA4861	5460526	5461383	+		probable ATP-binding component of ABC transporter		NP_253548.1	PA4861	540.54	0.397518	0.254263	1.56342	0.117955			PA4861	Q9HUV2	-1.15641	-0.0927676	0.00423601
PA4868	5464821	5466521	+	ureC	urease alpha subunit		NP_253555.1	PA4868	773.653	-0.24222	0.160406	-1.51004	0.131033			PA4868	Q9HUU5	-1.21032	-0.121852	0.00113829
PA4869	5466790	5468007	+		hypothetical protein		NP_253556.1	PA4869	85.9132	-0.885775	0.149644	-5.91921	3.23487e-09	-1.84776	5.50882e-08
PA4872	5469115	5469978	-		hypothetical protein		NP_253559.1	PA4872	162.084	-0.429055	0.113204	-3.7901	0.000150584			PA4872	Q9HUU1	-1.1171	-0.070691	0.0117856
PA4873	5470186	5471451	+		probable heat-shock protein		NP_253560.1	PA4873	37.6107	-0.999975	0.207741	-4.81356	1.48266e-06	-1.99996	1.29645e-05
PA4876	5472824	5473168	+	osmE	osmotically inducible lipoprotein OsmE	osmE	NP_253563.1	PA4876	2097.06	0.861041	0.225791	3.81345	0.000137042	1.81635	0.000653022	PA4876	Q9HUT7
PA4877	5473212	5473619	-		hypothetical protein		NP_253564.1	PA4877	206.511	0.810628	0.229407	3.53358	0.000409979	1.75398	0.00166883	PA4877	Q9HUT6
PA4886	5481070	5482461	+		probable two-component sensor		NP_253573.1	PA4886	19.1817	-0.720424	0.277553	-2.59563	0.00944171	-1.64767	0.0234418
PA4887	5482452	5483768	-		probable major facilitator superfamily (MFS) transporter		NP_253574.1	PA4887	65.8154	-0.638219	0.178571	-3.57403	0.000351534	-1.55641	0.00146304
PA4888	5483988	5485100	-	desB	acyl-CoA delta-9-desaturase, DesB	desB	NP_253575.1	PA4888	35.6634	-1.01909	0.224873	-4.53185	5.84702e-06	-2.02664	4.24747e-05
PA4893	5488397	5489011	+	ureG	urease accessory protein UreG		NP_253580.1	PA4893	354.121	0.22449	0.252567	0.888836	0.374091			PA4893	Q9HUS0	-1.51771	-0.266328	0.000696074
PA4900	5497313	5498653	-		probable major facilitator superfamily (MFS) transporter		NP_253587.1	PA4900	24.7092	0.848786	0.263414	3.22225	0.0012719	1.80098	0.00432687
PA4904	5503051	5504106	+	vanA	vanillate O-demethylase oxygenase subunit		NP_253591.1	PA4904	14.0648	0.92425	0.332964	2.77583	0.00550613	1.8977	0.0148159
PA4909	5507969	5508685	-		probable ATP-binding component of ABC transporter		NP_253596.1	PA4909	458.917	0.238187	0.259005	0.919623	0.35777			PA4909	Q9HUQ4	-1.15554	-0.0922843	0.0179097
PA4910	5508682	5509554	-		branched chain amino acid ABC transporter ATP binding protein		NP_253597.1	PA4910	436.429	0.226996	0.262323	0.865333	0.386856			PA4910	Q9HUQ3	-1.28322	-0.15919	0.0154924
PA4911	5509551	5510828	-		probable permease of ABC branched-chain amino acid transporter		NP_253598.1	PA4911	225.35	0.213622	0.284368	0.751219	0.452521			PA4911	Q9HUQ2	-1.37303	-0.202374	0.0308696
PA4915	5514727	5516352	+		probable chemotaxis transducer		NP_253602.1	PA4915	764.197	0.794443	0.181772	4.37054	1.23937e-05	1.73441	8.08707e-05	PA4915	Q9HUP8
PA4916	5516399	5517094	-	nrtR	Nudix-related transcriptional regulator NrtR		NP_253603.1	PA4916	674.545	0.681223	0.11132	6.1195	9.3867e-10	1.6035	1.8192e-08	PA4916	Q9HUP7	1.18155	0.106494	0.00462163
PA4917	5517109	5517711	-	nadD2	nicotinate mononucleotide adenylyltransferase NadD2		NP_253604.1	PA4917	1239.12	0.687992	0.141584	4.85923	1.17842e-06	1.61104	1.06447e-05
PA4925	5523868	5524719	-		conserved hypothetical protein		NP_253612.1	PA4925	737.064	1.0718	0.211279	5.0729	3.91794e-07	2.10205	4.05374e-06	PA4925	Q9HUN9	1.28639	0.160763	0.0244086
PA4930	5533017	5534093	-	alr	biosynthetic alanine racemase		NP_253617.1	PA4930	157.438	-0.379841	0.123686	-3.07102	0.00213329			PA4930	Q9HUN4	-1.22204	-0.128006	0.0203606
PA4931	5534162	5535556	-	dnaB	replicative DNA helicase		NP_253618.1	PA4931	763.917	-0.135234	0.107379	-1.25941	0.207881			PA4931	Q9HUN3	1.05264	0.0327487	0.0404364
PA4932	5535685	5536131	-	rplI	50S ribosomal protein L9		NP_253619.1	PA4932	2250.46	-0.578802	0.16591	-3.48866	0.000485454			PA4932	Q9HUN2	-1.16361	-0.0967302	0.0147705
PA4933	5536153	5537022	-		hypothetical protein		NP_253620.1	PA4933	1757.08	-0.681595	0.198237	-3.43829	0.000585409	-1.60391	0.00225565	PA4933	Q9HUN1
PA4934	5537059	5537289	-	rpsR	30S ribosomal protein S18		NP_253621.1	PA4934	4262.48	-0.69138	0.149111	-4.63668	3.54045e-06	-1.61483	2.75698e-05	PA4934	Q9HUN0
PA4935	5537319	5537738	-	rpsF	30S ribosomal protein S6		NP_253622.1	PA4935	6517.78	-0.67074	0.151458	-4.42856	9.48624e-06	-1.59189	6.40722e-05	PA4935	Q9HUM9
PA4937	5538696	5541410	-	rnr	exoribonuclease RNase R	vacB	NP_253624.1	PA4937	3094.31	0.263263	0.0578127	4.55373	5.27021e-06			PA4937	Q9HUM7	1.12836	0.0770897	0.00141505
PA4938	5542073	5543365	-	purA	adenylosuccinate synthetase		NP_253625.1	PA4938	2748.46	-0.230694	0.0863191	-2.67257	0.00752734			PA4938	Q9HUM6	-1.09402	-0.0573611	0.0194297
PA4939	5543417	5544601	-		conserved hypothetical protein	hisX	NP_253626.1	PA4939	881.031	-0.42984	0.132968	-3.23266	0.00122642			PA4939	Q9HUM5	-1.10909	-0.0660986	0.0013736
PA4941	5544917	5545786	-	hflC	protease subunit HflC		NP_253628.1	PA4941	2995.65	-0.0181411	0.0792874	-0.228802	0.819023			PA4941	Q9HUM3	1.11181	0.0676575	0.00949088
PA4942	5545786	5546988	-	hflK	protease subunit HflK		NP_253629.1	PA4942	2552.04	0.0329105	0.077245	0.426053	0.670069			PA4942	Q9HUM2	1.34499	0.189204	0.000482315
PA4946	5549780	5551681	-	mutL	DNA mismatch repair protein MutL		NP_253633.1	PA4946	680.296	-0.225315	0.0882274	-2.5538	0.0106554			PA4946	Q9HUL8	-1.08501	-0.0520813	0.00582787
PA4947	5551681	5553108	-	amiB	N-acetylmuramoyl-L-alanine amidase		NP_253634.1	PA4947	1060.94	-0.105576	0.0613928	-1.71969	0.0854894			PA4947	Q9HUL7	-1.1575	-0.0933672	0.00169709
PA4952	5556935	5557954	+		conserved hypothetical protein	yjeQ	NP_253639.1	PA4952	235.027	-0.215078	0.110038	-1.95459	0.0506321			PA4952	Q9HUL3	1.0807	0.0495431	0.0244275
PA4953	5557958	5559001	-	motB	chemotaxis protein MotB	rpmB	NP_253640.1	PA4953	406.213	-0.120063	0.0908617	-1.32138	0.186375			PA4953	Q9HUL2	-1.1959	-0.114204	0.00323575
PA4957	5562418	5563287	+	psd	phosphatidylserine decarboxylase		NP_253644.1	PA4957	248.346	-0.600032	0.111999	-5.35748	8.43892e-08	-1.51575	1.05112e-06	PA4957	Q9HUK8
PA4959	5565493	5567568	+	fimX	FimX	fimX	NP_253646.1	PA4959	1105.49	-0.618779	0.110075	-5.62144	1.8937e-08	-1.53558	2.71709e-07	PA4959	Q9HUK6
PA4961	5569090	5570628	+		hypothetical protein		NP_253648.1	PA4961	559.486	-0.512832	0.112318	-4.56588	4.97404e-06			PA4961	Q9HUK4	-1.14987	-0.0891444	0.0312363
PA4964	5572222	5574486	-	parC	topoisomerase IV subunit A		NP_253651.1	PA4964	946.888	-0.550094	0.0974459	-5.64512	1.65066e-08			PA4964	Q9HUK1	-1.12053	-0.0726481	0.00415062
PA4965	5574494	5575018	-		hypothetical protein		NP_253652.1	PA4965	71.8848	-0.719606	0.167347	-4.30008	1.70739e-05	-1.64673	0.000106974
PA4966	5575015	5576028	-		hypothetical protein		NP_253653.1	PA4966	116.575	-0.585669	0.125644	-4.66132	3.14182e-06	-1.50074	2.47252e-05	PA4966	Q9HUJ9
PA4967	5576028	5577917	-	parE	topoisomerase IV subunit B		NP_253654.1	PA4967	693.225	-0.716079	0.128467	-5.57405	2.48889e-08	-1.64271	3.50334e-07	PA4967	Q9HUJ8	-1.09194	-0.0561465	0.00478246
PA4968	5577929	5578549	-		conserved hypothetical protein	yqiA	NP_253655.1	PA4968	246.83	-0.780069	0.125064	-6.23737	4.44978e-10	-1.71721	9.13524e-09
PA4969	5578681	5579499	-	cpdA	Cyclic AMP (cAMP) Phosphodiesterase, CpdA	icc	NP_253656.1	PA4969	161.317	-0.845703	0.137589	-6.1466	7.91592e-10	-1.79714	1.5574e-08
PA4972	5580962	5581708	+		hypothetical protein		NP_253659.1	PA4972	437.214	0.0903223	0.10798	0.836476	0.402887			PA4972	Q9HUJ3	-1.11254	-0.0680768	0.0298857
PA4974	5584101	5585549	+		probable outer membrane protein precursor	opmH	NP_253661.1	PA4974	820.985	-0.385842	0.122695	-3.14472	0.00166246			PA4974	Q9HUJ1	-1.21876	-0.126287	0.0251069
PA4985	5599884	5601131	-		Uncharacterized protein		NP_253672.1	PA4985	83.4754	0.973047	0.139271	6.98674	2.81347e-12	1.96298	8.30293e-11
PA4986	5601149	5603095	+		probable oxidoreductase		NP_253673.1	PA4986	131.186	0.918151	0.211544	4.34024	1.42324e-05	1.88969	9.12631e-05
PA4999	5616310	5617515	+	waaL	O-antigen ligase, WaaL		NP_253686.1	PA4999	149.173	-0.935333	0.156321	-5.9834	2.1853e-09	-1.91233	3.9005e-08
PA5002	5619608	5621026	-	dnpA	de-N-acetylase involved in persistence, DnpA		NP_253689.1	PA5002	257.127	-0.647917	0.158927	-4.07683	4.56545e-05	-1.5669	0.000252803
PA5004	5621920	5623056	-	wapH	WapH		NP_253691.1	PA5004	540.162	-0.370927	0.131183	-2.82756	0.00469044			PA5004	Q9HUG1	1.12331	0.0742288	0.00206609
PA5007	5626376	5627134	-	wapG	WapG	inaA; wapQ; waaQ	NP_253694.1	PA5007	201.613	-0.301996	0.102383	-2.94967	0.0031811			PA5007	Q9HUF8	1.07205	0.0444099	0.048641
PA5009	5627865	5628671	-	waaP	lipopolysaccharide kinase WaaP	rfaP	NP_253696.1	PA5009	159.707	-0.382237	0.143247	-2.66838	0.00762172			PA5009	Q9HUF7	1.10037	0.0610551	0.0388484
PA5012	5630850	5631887	-	waaF	heptosyltransferase II	rfaF	NP_253699.1	PA5012	374.529	-0.248718	0.110107	-2.25887	0.0238914			PA5012	G3XD35	-1.19412	-0.113249	6.0837e-05
PA5014	5632926	5635874	-	glnE	glutamate-ammonia-ligase adenylyltransferase		NP_253701.1	PA5014	1322.53	-0.0375528	0.0749345	-0.501142	0.616271			PA5014	Q9HUF4	1.1083	0.065643	0.0111357
PA5015	5636156	5638804	+	aceE	pyruvate dehydrogenase	aceA	NP_253702.1	PA5015	8398.31	0.178379	0.0694254	2.56937	0.0101884			PA5015	Q59637	1.08099	0.049713	0.00401426
PA5018	5643803	5644450	+	msrA	peptide methionine sulfoxide reductase	pmsR	NP_253705.1	PA5018	388.499	-0.0139014	0.0867708	-0.160208	0.872717			PA5018	Q9HUF1	-1.13307	-0.0797501	0.00422129
PA5023	5652945	5654405	+		conserved hypothetical protein	ydiU	NP_253710.1	PA5023	155.493	-0.240348	0.127609	-1.88348	0.0596355			PA5023	Q9HUE6	1.16908	0.0997209	0.0162
PA5024	5654811	5655527	+		conserved hypothetical protein	ytnM	NP_253711	PA5024	64.2627	-0.720714	0.22176	-3.24997	0.00115418	-1.648	0.00400189
PA5027	5657581	5658396	+		hypothetical protein		NP_253714.1	PA5027	107.803	1.21162	0.354115	3.42155	0.000622642	2.31598	0.0023762	PA5027	Q9HUE2
PA5030	5660357	5661673	+		probable major facilitator superfamily (MFS) transporter	ynfM	NP_253717.1	PA5030	98.41	0.594909	0.164484	3.61682	0.000298249	1.51038	0.0012708
PA5033	5663889	5664869	+		hypothetical protein		NP_253720.1	PA5033	93.8401	-0.760378	0.23085	-3.29381	0.000988385	-1.69393	0.00352337
PA5035	5666234	5667667	-	gltD	glutamate synthase small chain	aspB	NP_253722.1	PA5035	1470.29	-0.00459399	0.0805885	-0.0570055	0.954541			PA5035	G3XD09	1.04413	0.0275696	0.0340418
PA5037	5672366	5674021	-		hypothetical protein		NP_253724.1	PA5037	1291.26	0.0350048	0.0587826	0.595495	0.551513			PA5037	Q9HUD4	1.16614	0.0981163	0.00802964
PA5040	5675714	5677858	-	pilQ	Type 4 fimbrial biogenesis outer membrane protein PilQ precursor		NP_253727.1	PA5040	4358.92	-0.70374	0.100646	-6.99221	2.70598e-12	-1.62872	8.03134e-11	PA5040	P34750	-1.37649	-0.20398	0.0046644
PA5041	5677912	5678436	-	pilP	type 4 fimbrial biogenesis protein PilP		NP_253728.1	PA5041	966.47	-0.766928	0.123877	-6.19102	5.97749e-10	-1.70164	1.21278e-08	PA5041	G3XCX7
PA5042	5678433	5679056	-	pilO	type 4 fimbrial biogenesis protein PilO		NP_253729.1	PA5042	581.466	-0.73577	0.0982015	-7.49245	6.75972e-14	-1.66529	2.62015e-12	PA5042	G3XD51	-1.25843	-0.146738	0.000900193
PA5043	5679053	5679649	-	pilN	type 4 fimbrial biogenesis protein PilN		NP_253730.1	PA5043	864.567	-0.767265	0.112056	-6.84714	7.53414e-12	-1.70204	2.13838e-10	PA5043	G3XD30	1.76681	0.363341	0.000663761
PA5044	5679649	5680713	-	pilM	type 4 fimbrial biogenesis protein PilM		NP_253731.1	PA5044	2045.72	-0.613244	0.0888721	-6.9003	5.18936e-12	-1.52969	1.49742e-10	PA5044	G3XD28	-1.27133	-0.153248	0.00562349
PA5054	5693138	5694481	+	hslU	heat shock protein HslU		NP_253741.1	PA5054	662.405	0.106792	0.107318	0.995096	0.31969			PA5054	Q9HUC5	1.0747	0.0459878	0.0440557
PA5058	5698359	5700041	+	phaC2	poly(3-hydroxyalkanoic acid) synthase 2	phaC	NP_253745.1	PA5058	2092.31	0.868123	0.197355	4.3988	1.08853e-05	1.82529	7.22855e-05	PA5058	G3XCZ9
PA5060	5700758	5701687	-	phaF	polyhydroxyalkanoate synthesis protein PhaF		NP_253747.1	PA5060	23889.1	1.64473	0.125187	13.1381	1.99038e-39	3.12689	3.69216e-37	PA5060	Q9HUC3	2.69485	0.632833	0.000294383
PA5061	5701698	5702114	-		conserved hypothetical protein	phaI	NP_253748.1	PA5061	1120.38	0.634231	0.207322	3.05916	0.00221957	1.55211	0.00693232	PA5061	Q9HUC2
PA5063	5702669	5703439	+	ubiE	ubiquinone biosynthesis methyltransferase UbiE		NP_253750.1	PA5063	422.933	-0.10775	0.109163	-0.987052	0.323617			PA5063	Q9HUC0	1.0762	0.0468767	0.0108751
PA5064	5703454	5704080	+		hypothetical protein		NP_253751.1	PA5064	87.1857	-0.069067	0.137758	-0.501366	0.616113			PA5064	Q9HUB9	-1.17627	-0.103635	0.0366984
PA5065	5704077	5705678	+	ubiB	ubiquinone biosynthetic protein UbiB	yigR; aarF	NP_253752.1	PA5065	250.339	-0.421696	0.13318	-3.16637	0.00154352			PA5065	Q9HUB8	1.05945	0.0368665	0.0010659
PA5071	5708036	5708743	+		conserved hypothetical protein		NP_253758.1	PA5071	40.0041	-0.85541	0.250802	-3.4107	0.000647962	-1.80927	0.00244943
PA5075	5712204	5713166	-		probable permease of ABC transporter		NP_253762.1	PA5075	294.666	-0.528934	0.122915	-4.30325	1.6831e-05			PA5075	Q9HUA8	-1.18609	-0.108942	0.0411323
PA5076	5713232	5714032	-		probable binding protein component of ABC transporter		NP_253763.1	PA5076	847.673	-0.519203	0.0886557	-5.85639	4.73025e-09			PA5076	Q9HUA7	-1.23497	-0.134726	0.0005247
PA5078	5716848	5718425	-	opgG	OpgG	mdoG	NP_253765.1	PA5078	1843.54	-0.0804801	0.0603706	-1.3331	0.182499			PA5078	Q9HUA5	-1.08487	-0.052	0.00227184
PA5082	5720950	5721849	-	dguC	DguC		NP_253769.1	PA5082	197.493	-0.537158	0.11865	-4.52723	5.97618e-06			PA5082	Q9HUA1	-1.07816	-0.0480389	0.0237866
PA5091	5732116	5732916	-	hutG	N-formylglutamate amidohydrolase		NP_253778.1	PA5091	200.377	-0.269633	0.12593	-2.14113	0.0322637			PA5091	Q9HU92	-1.19721	-0.1149	0.0437738
PA5092	5732909	5734117	-	hutI	imidazolone-5-propionate hydrolase HutI		NP_253779.1	PA5092	115.339	-0.260162	0.134048	-1.94082	0.0522805			PA5092	Q9HU91	-1.10048	-0.0611183	0.0257864
PA5094	5735643	5736473	-		probable ATP-binding component of ABC transporter		NP_253781.1	PA5094	142.666	-0.193257	0.119021	-1.62373	0.104434			PA5094	Q9HU89	-1.1429	-0.085267	0.0110139
PA5096	5737346	5738314	-		probable binding protein component of ABC transporter		NP_253783.1	PA5096	145.753	-0.258	0.116719	-2.21043	0.0270754			PA5096	Q9HU87	-1.5395	-0.275428	0.000219807
PA5098	5739898	5741427	-	hutH	histidine ammonia-lyase		NP_253785.1	PA5098	112.741	-0.565741	0.150712	-3.75379	0.000174181			PA5098	Q9HU85	-1.14894	-0.0886324	0.0112949
PA5100	5743074	5744753	-	hutU	urocanase		NP_253787.1	PA5100	807.071	-0.392149	0.100537	-3.90055	9.59743e-05			PA5100	Q9HU83	-1.12275	-0.073908	0.0152382
PA5102	5745895	5746833	-		hypothetical protein		NP_253789.1	PA5102	12.2258	0.814635	0.327142	2.49016	0.0127686	1.75885	0.0297022
PA5106	5749453	5750814	+		conserved hypothetical protein		NP_253793.1	PA5106	121.428	-0.585021	0.160697	-3.64052	0.000272088	-1.50006	0.0011728	PA5106	Q9HU77
PA5109	5751857	5752459	-		hypothetical protein		NP_253796.1	PA5109	145.882	-0.14587	0.126396	-1.15406	0.248474			PA5109	Q9HU74	-1.20816	-0.120715	0.0032137
PA5117	5762659	5764611	-	typA	regulatory protein TypA	bipA	NP_253804.1	PA5117	2066.71	-0.642688	0.137283	-4.6815	2.84788e-06	-1.56124	2.2827e-05	PA5117	Q9HU67
PA5118	5764693	5766147	-	thiI	thiazole biosynthesis protein ThiI	yajK	NP_253805.1	PA5118	880.427	-0.649723	0.131447	-4.94283	7.69956e-07	-1.56887	7.3785e-06	PA5118	Q9HU66
PA5128	5776606	5777097	-	secB	secretion protein SecB		NP_253815.1	PA5128	1299.81	-0.658983	0.151378	-4.35322	1.34151e-05	-1.57897	8.67724e-05	PA5128	Q9HU56
PA5130	5777390	5777809	-		conserved hypothetical protein	yibN	NP_253817.1	PA5130	234.775	-0.527379	0.111584	-4.72629	2.28661e-06			PA5130	Q9HU54	-1.12752	-0.0766137	0.0154391
PA5131	5778134	5779681	+	pgm	phosphoglycerate mutase	yibO	NP_253818.1	PA5131	1693.51	-0.292022	0.0712201	-4.10028	4.12647e-05			PA5131	Q9HU53	-1.07988	-0.0490581	0.04037
PA5134	5782278	5783588	+	ctpA	carboxyl-terminal processing protease, CtpA	ctpA	NP_253821.1	PA5134	1146.95	-0.33641	0.0764127	-4.40254	1.0699e-05			PA5134	Q9HU50	-1.12791	-0.0768362	0.000211824
PA5135	5783588	5784361	+		conserved hypothetical protein	yibQ	NP_253822.1	PA5135	74.0623	-0.683302	0.214787	-3.18131	0.00146611	-1.60581	0.00487203
PA5137	5785948	5786703	-		hypothetical protein		NP_253824.1	PA5137	288.829	-1.12599	0.0909172	-12.3848	3.15883e-35	-2.18251	4.82558e-33	PA5137	Q9HU47	-1.2639	-0.149503	0.00321761
PA5138	5786853	5787605	-		hypothetical protein		NP_253825.1	PA5138	346.047	-1.15435	0.127913	-9.02448	1.80551e-19	-2.22583	1.12986e-17	PA5138	Q9HU46	-1.34088	-0.187247	0.00049532
PA5139	5787696	5788442	-		hypothetical protein		NP_253826.1	PA5139	155.086	-1.78582	0.220535	-8.09767	5.60201e-16	-3.44814	2.64517e-14	PA5139	Q9HU45	-1.52517	-0.269455	0.00025485
PA5140	5788614	5789384	-	hisF1	imidazoleglycerol-phosphate synthase, cyclase subunit		NP_253827.1	PA5140	276.674	-0.624025	0.127869	-4.8802	1.05978e-06	-1.54117	9.70813e-06	PA5140	Q9HU44	-1.17309	-0.101907	0.00193377
PA5141	5789395	5790132	-	hisA	phosphoribosylformimino-5-aminoimidazole carboxamide		NP_253828.1	PA5141	311.801	-0.571227	0.155986	-3.66205	0.000250207			PA5141	Q9HU43	-1.23	-0.132148	0.0100582
PA5146	5793705	5795957	+		hypothetical protein		NP_253833.1	PA5146	622.551	-0.342821	0.0745318	-4.59966	4.23187e-06			PA5146	Q9HU38	-1.07102	-0.043796	0.000833835
PA5152	5800527	5801300	+		probable ATP-binding component of ABC transporter		NP_253839.1	PA5152	702.572	-0.110012	0.094798	-1.16049	0.245848			PA5152	Q9HU32	-1.1339	-0.080216	0.045698
PA5154	5802129	5802824	+		probable permease of ABC transporter		NP_253841.1	PA5154	148.137	-0.62794	0.200434	-3.1329	0.00173091	-1.54536	0.00561546
PA5164	5813122	5813667	+	rmlC	dTDP-4-dehydrorhamnose 3,5-epimerase	rfbC	NP_253851.1	PA5164	1018.29	0.266656	0.0908035	2.93663	0.00331797			PA5164	Q9HU21	1.10342	0.0628227	0.0397209
PA5166	5815562	5816950	+	dctD	DctD		NP_253853.1	PA5166	213.64	-0.104748	0.113025	-0.926769	0.354047			PA5166	Q9HU19	1.12825	0.0770317	0.000114519
PA5170	5820910	5822358	+	arcD	arginine/ornithine antiporter		NP_253857.1	PA5170	2261.04	1.29898	0.178252	7.28733	3.16166e-13	2.46055	1.10957e-11	PA5170	P18275	1.4343	0.230242	0.00318428
PA5171	5822380	5823636	+	arcA	arginine deiminase		NP_253858.1	PA5171	3556.51	1.27113	0.172996	7.34771	2.01628e-13	2.4135	7.32346e-12	PA5171	P13981	1.77851	0.367551	0.0037752
PA5172	5823716	5824726	+	arcB	ornithine carbamoyltransferase, catabolic		NP_253859.1	PA5172	3761.47	1.26254	0.170636	7.39906	1.37154e-13	2.39919	5.16217e-12	PA5172	P08308	1.62386	0.309481	0.00432567
PA5173	5824787	5825719	+	arcC	carbamate kinase		NP_253860.1	PA5173	2819.3	1.21956	0.170237	7.1639	7.84147e-13	2.32875	2.61081e-11	PA5173	P13982	1.64833	0.319027	0.00611503
PA5174	5826135	5828039	+		probable beta-ketoacyl synthase		NP_253861.1	PA5174	1545.45	-0.17577	0.0817799	-2.14931	0.0316098			PA5174	Q9HU15	-1.10021	-0.0609645	0.000314347
PA5178	5830313	5830750	-		conserved hypothetical protein		NP_253865.1	PA5178	5621.03	0.706737	0.145004	4.8739	1.09416e-06	1.63211	9.98785e-06	PA5178	Q9HU11	1.25777	0.146404	0.0265559
PA5182	5835482	5835895	+		hypothetical protein		NP_253869	PA5182	456.455	0.837689	0.144423	5.80024	6.62215e-09	1.78718	1.05185e-07
PA5187	5839105	5840895	-		probable acyl-CoA dehydrogenase		NP_253874.1	PA5187	62.7012	0.446987	0.160686	2.78175	0.00540665			PA5187	Q9HU02	1.11167	0.0675791	0.00351148
PA5192	5844468	5846009	-	pckA	phosphoenolpyruvate carboxykinase		NP_253879.1	PA5192	2935.18	-0.509283	0.133716	-3.80869	0.000139705			PA5192	Q9HTZ7	-1.14212	-0.0848278	0.0112503
PA5193	5846125	5847018	-	yrfI	heat shock protein HSP33		NP_253880.1	PA5193	319.542	-0.740785	0.0985986	-7.51314	5.77272e-14	-1.67108	2.27148e-12	PA5193	Q9HTZ6	-1.37424	-0.202937	0.00127483
PA5198	5850239	5851162	+		LD-carboxypeptidase	ldcA	NP_253885.1	PA5198	352.967	0.0348818	0.102916	0.338934	0.734659			PA5198	Q9HTZ1	-1.07063	-0.0435666	0.0383427
PA5199	5851239	5852558	-	amgS	AmgS		NP_253886.1	PA5199	126.195	-0.56397	0.152949	-3.68732	0.000226631			PA5199	Q9HTZ0	-1.07998	-0.0491144	0.00932021
PA5200	5852653	5853396	-	amgR	AmgR		NP_253887.1	PA5200	557.157	-0.249394	0.0715006	-3.488	0.000486649			PA5200	Q9HTY9	-1.21512	-0.124378	0.0176874
PA5201	5853585	5855924	+		conserved hypothetical protein	yhgF; tex	NP_253888.1	PA5201	765.67	-0.548462	0.142555	-3.84738	0.000119388			PA5201	Q9HTY8	-1.15714	-0.0931685	0.0156426
PA5202	5855936	5856325	+		hypothetical protein		NP_253889.1	PA5202	63.3322	-0.370243	0.194949	-1.89918	0.0575405			PA5202	Q9HTY7	-1.14622	-0.0871186	0.0405924
PA5204	5858158	5859456	-	argA	N-acetylglutamate synthase		NP_253891.1	PA5204	423.879	-0.457273	0.0835113	-5.47557	4.36096e-08			PA5204	P22567	-1.14246	-0.085022	0.0300369
PA5210	5865227	5867011	+		probable secretion pathway ATPase	hxrA	NP_253897.1	PA5210	780.953	-0.209156	0.0858404	-2.43656	0.0148276			PA5210	Q9HTY0	-1.1479	-0.0880532	0.00664218
PA5212	5867817	5868146	+		hypothetical protein		NP_253899.1	PA5212	723.643	0.633075	0.224421	2.82093	0.0047885	1.55087	0.0131293
PA5213	5868181	5871057	-	gcvP1	glycine cleavage system protein P1		NP_253900.1	PA5213	1094.18	0.940719	0.179347	5.24524	1.56081e-07	1.91948	1.81362e-06	PA5213	Q9HTX7
PA5214	5871231	5871620	-	gcvH1	glycine cleavage system protein H1		NP_253901.1	PA5214	1584.22	-0.0266357	0.0812265	-0.327919	0.742973			PA5214	Q9HTX6	-1.31925	-0.176869	0.0408186
PA5215	5871667	5872749	-	gcvT1	glycine-cleavage system protein T1		NP_253902.1	PA5215	609.274	-0.277753	0.108229	-2.56635	0.0102774			PA5215	Q9HTX5	-1.07833	-0.0481439	0.0161062
PA5216	5872900	5874519	-		probable permease of ABC iron transporter		NP_253903.1	PA5216	52.5137	-0.618406	0.16711	-3.70059	0.0002151	-1.53518	0.000958994
PA5228	5884508	5885119	+		conserved hypothetical protein	ygfA	NP_253915.1	PA5228	533.126	0.100046	0.0837789	1.19416	0.232415			PA5228	Q9HTW2	1.08754	0.0535696	0.00317131
PA5232	5889829	5890902	-		conserved hypothetical protein	yhiI	NP_253919.1	PA5232	652.795	-0.115911	0.0750054	-1.54537	0.122256			PA5232	Q9HTV8	1.15459	0.0917604	0.00859293
PA5239	5898865	5900124	-	rho	transcription termination factor Rho		NP_253926.1	PA5239	4484.57	-0.46706	0.131162	-3.56094	0.000369533			PA5239	Q9HTV1	-1.2003	-0.116548	0.00909432
PA5241	5900879	5902399	+	ppx	exopolyphosphatase	gppA	NP_253928.1	PA5241	897.291	-0.0132145	0.0927168	-0.142526	0.886665			PA5241	Q9ZN70	1.10264	0.0623727	0.0179326
PA5245	5906626	5907294	+		conserved hypothetical protein	yhbL	NP_253932.1	PA5245	564.384	0.0769716	0.091033	0.845535	0.397812			PA5245	Q9HTU9	-1.24147	-0.138076	0.00554514
PA5248	5908397	5910298	-		hypothetical protein		NP_253935.1	PA5248	173.706	-0.777271	0.132	-5.8884	3.89962e-09	-1.71389	6.57618e-08
PA5254	5916227	5916856	+		probable peptidyl-prolyl cis-trans isomerase, FkbP-type	fkl; fkbZ	NP_253941.1	PA5254	100.823	0.250331	0.138028	1.81362	0.0697359			PA5254	P30417	-1.19072	-0.11143	0.0149916
PA5257	5918350	5919588	-		hypothetical protein	hemY	NP_253944.1	PA5257	596.474	0.203917	0.100507	2.02887	0.042471			PA5257	Q9HTT8	1.07831	0.0481307	0.0253583
PA5261	5922544	5923290	-	algR	alginate biosynthesis regulatory protein AlgR		NP_253948.1	PA5261	1922.22	0.647136	0.134863	4.79846	1.59887e-06	1.56606	1.3864e-05	PA5261	P26275
PA5266	5930602	5932677	-	vgrG6	VgrG6		NP_253953.1	PA5266	33.1976	0.921346	0.243586	3.78242	0.000155308	1.89388	0.0007287
PA5271	5935988	5936221	+		hypothetical protein		NP_253958.1	PA5271	347.949	0.0346132	0.102478	0.337762	0.735543			PA5271	Q9HTS9	-1.29343	-0.164248	0.0199907
PA5274	5940020	5940424	-	rnk	nucleoside diphosphate kinase regulator		NP_253961.1	PA5274	478.667	-0.611596	0.127758	-4.78716	1.69162e-06	-1.52795	1.45951e-05	PA5274	Q9HTS6	-1.26174	-0.148416	0.03468
PA5277	5941487	5942734	+	lysA	diaminopimelate decarboxylase		NP_253964.1	PA5277	680.914	-0.400116	0.0839222	-4.7677	1.86338e-06			PA5277	P19572	-1.11438	-0.069135	0.000487462
PA5280	5944327	5945238	+	sss	site-specific recombinase Sss	xerC	NP_253967.1	PA5280	75.4392	-0.698929	0.19477	-3.58848	0.000332615	-1.6233	0.0014
PA5291	5955180	5957165	+	betT2	BetT2	betT2	NP_253978.1	PA5291	1072.57	0.564828	0.117309	4.81488	1.4729e-06			PA5291	Q9HTR3	1.18235	0.106929	0.000762242
PA5293	5958408	5959325	-		probable transcriptional regulator		NP_253980.1	PA5293	40.7389	0.149481	0.189256	0.789834	0.429625			PA5293	Q9HTR1	1.04861	0.0303017	0.0365628
PA5296	5962716	5964725	+	rep	ATP-dependent DNA helicase Rep		NP_253983.1	PA5296	622.134	-0.681403	0.149427	-4.5601	5.11305e-06	-1.6037	3.79931e-05	PA5296	Q9HTQ8
PA5298	5966706	5967278	+		xanthine phosphoribosyltransferase	xpt	NP_253985.1	PA5298	432.75	-0.661645	0.124933	-5.296	1.18366e-07	-1.58188	1.42313e-06	PA5298	Q9HTQ6	-1.34793	-0.190595	0.00349902
PA5301	5969987	5970535	-	pauR	PauR	ycjC	NP_253988.1	PA5301	1055.98	-0.109734	0.0717388	-1.52963	0.126109			PA5301	Q9HTQ3	-1.22492	-0.129506	0.0174617
PA5306	5974190	5974381	-		conserved hypothetical protein	ynbE	NP_253993.1	PA5306	201.038	0.237588	0.125424	1.89428	0.0581877			PA5306	Q9HTP8	1.11549	0.0697677	0.011133
PA5309	5977789	5979108	+	pauB4	FAD-dependent oxidoreductase		NP_253996.1	PA5309	186.317	-0.352509	0.102383	-3.44305	0.000575193			PA5309	Q9HTP5	1.19969	0.116224	0.0208787
PA5320	5989460	5990668	+	coaC	Phosphopantothenoylcysteine synthase/(R)-4'-phospho-N-pantothenoylcysteine decarboxylase	coaB; coaBC; dfp	NP_254007.1	PA5320	453.972	-0.512554	0.113368	-4.52117	6.14984e-06			PA5320	Q9HTN4	-1.20789	-0.120571	0.00396344
PA5333	6002959	6003330	-		conserved hypothetical protein		NP_254020.1	PA5333	118.729	-0.163415	0.174789	-0.934927	0.349826			PA5333	Q9HTM4	1.1402	0.0837567	0.0236293
PA5344	6012047	6012979	+	oxyR	OxyR		NP_254031.1	PA5344	468.231	-0.349796	0.114685	-3.05006	0.00228794			PA5344	Q9HTL4	-1.04168	-0.0260661	0.0450933
PA5345	6012976	6015051	+	recG	ATP-dependent DNA helicase RecG		NP_254032.1	PA5345	505.21	-0.338716	0.107101	-3.16258	0.00156376			PA5345	Q9HTL3	-1.2115	-0.122477	0.000464753
PA5349	6017624	6018778	-	rubB	rubredoxin reductase		NP_254036.1	PA5349	1176.73	-0.126275	0.0739775	-1.70694	0.0878337			PA5349	Q9HTK9	-1.10429	-0.0633282	0.00645768
PA5351	6019181	6019348	-	rubA1	Rubredoxin 1		NP_254038.1	PA5351	708.414	-0.503951	0.140683	-3.58217	0.000340756			PA5351	Q9HTK7	-1.33914	-0.18642	0.0289552
PA5354	6021124	6022203	-	glcE	glycolate oxidase subunit GlcE		NP_254041.1	PA5354	157.06	0.0117742	0.141445	0.0832422	0.933659			PA5354	Q9HTK4	1.05039	0.0313822	0.0125534
PA5356	6023907	6024662	+	glcC	transcriptional regulator GlcC		NP_254043.1	PA5356	213.181	0.801189	0.147454	5.43347	5.52688e-08	1.74254	7.19464e-07
PA5359	6026219	6026674	-		hypothetical protein		NP_254046.1	PA5359	748.85	0.879272	0.155211	5.66502	1.47012e-08	1.83945	2.16311e-07	PA5359	Q9HTJ9
PA5366	6033211	6034044	-	pstB	ATP-binding component of ABC phosphate transporter		NP_254053.1	PA5366	263.103	0.0271556	0.0908747	0.298825	0.765074			PA5366	Q51546	1.12793	0.0768495	0.000495831
PA5376	6053412	6054590	-	cbcV	CbcV		NP_254063.1	PA5376	344.409	0.0397268	0.125539	0.316449	0.751662			PA5376	Q9HTI8	-1.155	-0.0919894	0.0445324
PA5378	6055475	6056413	-	cbcX	CbcX		NP_254065.1	PA5378	761.111	0.161973	0.143136	1.1316	0.257801			PA5378	Q9HTI6	-1.20368	-0.118344	0.0178728
PA5380	6058673	6059776	+	gbdR	GbdR	gbdR	NP_254067.1	PA5380	2025.24	0.661346	0.258089	2.56248	0.0103928	1.58156	0.0252717
PA5406	6083753	6084085	+		hypothetical protein		NP_254093.1	PA5406	14.6266	-1.22383	0.358616	-3.41263	0.000643392	-2.33565	0.00244103
PA5407	6084082	6084372	+		hypothetical protein		NP_254094.1	PA5407	16.2638	-1.53905	0.301583	-5.10322	3.33917e-07	-2.90603	3.51086e-06
PA5413	6092046	6093086	-	ltaA	low specificity l-threonine aldolase		NP_254100.1	PA5413	507.365	-0.122439	0.107962	-1.1341	0.256753			PA5413	Q9HTF1	-1.10266	-0.0623814	0.0254021
PA5414	6093167	6093808	-		hypothetical protein		NP_254101.1	PA5414	235.453	-0.397743	0.160109	-2.48419	0.0129846			PA5414	Q9HTF0	-1.18882	-0.110409	0.0183127
PA5425	6105159	6106241	-	purK	phosphoribosylaminoimidazole carboxylase		NP_254112.1	PA5425	291.818	-0.773607	0.129771	-5.96133	2.50189e-09	-1.70954	4.40502e-08	PA5425	P72158
PA5426	6106272	6106763	-	purE	phosphoribosylaminoimidazole carboxylase, catalytic subunit		NP_254113.1	PA5426	317.741	-0.777898	0.132346	-5.87775	4.15871e-09	-1.71463	6.94544e-08	PA5426	P72157	-1.16904	-0.0996999	0.0127299
PA5427	6107111	6108139	+	adhA	alcohol dehydrogenase		NP_254114.1	PA5427	432.33	1.00073	0.312344	3.20392	0.00135569	2.00101	0.00455168	PA5427	Q9HTD9	1.50308	0.260144	0.0335723
PA5434	6115059	6116312	-	mtr	tryptophan permease		NP_254121.1	PA5434	76.6115	-0.658152	0.165458	-3.97776	6.95665e-05	-1.57806	0.000362959
PA5443	6131088	6133274	+	uvrD	DNA helicase II	recL; rad; pdeB; mutU	NP_254130.1	PA5443	642.925	-0.457349	0.0843557	-5.42167	5.90433e-08			PA5443	G3XD04	-1.10226	-0.0621551	0.0232427
PA5446	6135709	6135912	+		hypothetical protein		NP_254133.1	PA5446	973.081	0.71885	0.152939	4.70024	2.59852e-06	1.64587	2.1188e-05
PA5448	6137114	6138241	-	wbpY	glycosyltransferase WbpY		NP_254135.1	PA5448	114.489	-0.643054	0.176995	-3.63317	0.000279957	-1.56163	0.00120173
PA5449	6138225	6139607	-	wbpX	glycosyltransferase WbpX		NP_254136.1	PA5449	197.852	-0.696711	0.109103	-6.38582	1.70482e-10	-1.62081	3.81674e-09	PA5449	G3XCU3
PA5452	6141666	6143105	-	wbpW	phosphomannose isomerase/GDP-mannose WbpW		NP_254139.1	PA5452	494.484	-0.56102	0.074843	-7.49596	6.58149e-14			PA5452	Q9HTB7	-1.12587	-0.0756803	0.0297839
PA5453	6143109	6144080	-	gmd	GDP-mannose 4,6-dehydratase	lpsA; gca	NP_254140.1	PA5453	473.829	-0.375666	0.0909137	-4.13212	3.5944e-05			PA5453	Q51366	-1.11835	-0.071403	0.0307254
PA5454	6144077	6144991	-	rmd	oxidoreductase Rmd		NP_254141.1	PA5454	490.346	-0.563141	0.0986722	-5.7072	1.14852e-08			PA5454	Q9HTB6	-1.24501	-0.139892	0.0040711
PA5456	6147021	6148322	+		putative glycosyltransferase		NP_254143.1	PA5456	419.404	-0.680343	0.142481	-4.77498	1.79728e-06	-1.60252	1.53538e-05	PA5456	Q9HTB4
PA5457	6148319	6149182	+		methyltransferase		NP_254144.1	PA5457	97.4083	-0.5921	0.155234	-3.81423	0.000136607	-1.50744	0.000651616
PA5459	6150315	6151151	+		putative methyltransferase		NP_254146.1	PA5459	152.093	-0.636108	0.121415	-5.23913	1.61339e-07	-1.55413	1.85758e-06
PA5460	6151314	6151526	+		hypothetical protein		NP_254147.1	PA5460	810.057	1.1055	0.290288	3.80829	0.000139932	2.15173	0.000664358
PA5469	6158179	6158943	+		conserved hypothetical protein		NP_254156.1	PA5469	14.5337	-1.13821	0.347578	-3.27471	0.00105771	-2.20108	0.00372964
PA5472	6161067	6161867	-		hypothetical protein		NP_254159.1	PA5472	198.331	-0.838692	0.153499	-5.46384	4.65955e-08	-1.78843	6.14256e-07	PA5472	Q9HT98	-1.85141	-0.393196	0.00953772
PA5474	6164038	6165411	+		probable metalloprotease		NP_254161.1	PA5474	341.436	0.312912	0.108647	2.88007	0.00397585			PA5474	Q9HT96	1.11723	0.0707614	0.012278
PA5475	6165417	6165977	-		hypothetical protein		NP_254162.1	PA5475	201.973	1.50677	0.430045	3.50375	0.000458757	2.84173	0.0018301	PA5475	Q9HT95
PA5479	6170176	6171510	-	gltP	proton-glutamate symporter		NP_254166.1	PA5479	371.803	-0.71665	0.162681	-4.40525	1.05664e-05	-1.64336	7.05424e-05
PA5483	6173348	6174697	+	algB	two-component response regulator AlgB		NP_254170.1	PA5483	613.958	0.521052	0.113907	4.57435	4.77712e-06			PA5483	P23747	1.17428	0.102555	0.0137883
PA5484	6174694	6176481	+	kinB	KinB	kinB	NP_254171.1	PA5484	360.806	0.371237	0.128692	2.88469	0.00391795			PA5484	Q9HT87	1.23432	0.13439	0.00256389
PA5485	6176516	6177295	-	ampDh2	AmpDh2		NP_254172.1	PA5485	103.811	-0.255801	0.132215	-1.93474	0.053022			PA5485	Q9HT86	1.07605	0.046792	0.0195248
PA5487	6178036	6180051	-		hypothetical protein		NP_254174.1	PA5487	835.247	0.34806	0.0629895	5.52569	3.28199e-08			PA5487	Q9HT84	1.16844	0.0993744	0.00563139
PA5492	6182873	6183520	+		conserved hypothetical protein	ysxC; yihA	NP_254179.1	PA5492	662.469	0.186661	0.0867508	2.15169	0.0314217			PA5492	Q9HT81	1.21019	0.121787	0.00257395
PA5493	6183784	6186525	-	polA	DNA polymerase I		NP_254180.1	PA5493	688.635	-0.246949	0.0703246	-3.51156	0.000445477			PA5493	Q9HT80	-1.0752	-0.0462868	0.000164669
PA5495	6186927	6187877	+	thrB	homoserine kinase		NP_254182.1	PA5495	235.522	-0.174848	0.102729	-1.70203	0.0887497			PA5495	P29364	-1.05974	-0.037042	0.0034294
PA5496	6188166	6188855	-	nrdJb	class II (cobalamin-dependent) ribonucleotide-diphosphate reductase subunit, NrdJb		NP_254183.1	PA5496	593.818	0.770835	0.219681	3.50889	0.000449988	1.70626	0.00179926	PA5496	Q9HT77
PA5497	6188872	6191076	-	nrdJa	class II (cobalamin-dependent) ribonucleotide-diphosphate reductase subunit, NrdJa		NP_254184.1	PA5497	1590.24	0.686449	0.211149	3.25102	0.00114992	1.60932	0.00399777	PA5497	Q9HT76
PA5502	6194314	6195102	+		hypothetical protein		NP_254189.1	PA5502	261.154	0.00833385	0.122084	0.0682632	0.945576			PA5502	Q9HT71	-1.1224	-0.0737101	0.0344827
PA5503	6195309	6196316	+		probable ATP-binding component of ABC transporter		NP_254190.1	PA5503	254.155	-0.731101	0.154236	-4.74016	2.13554e-06	-1.65991	1.78328e-05	PA5503	Q9HT70	-1.11377	-0.0687863	0.0333837
PA5504	6196316	6196993	+		D-methionine ABC transporter membrane protein		NP_254191.1	PA5504	194.936	-0.74305	0.13231	-5.61598	1.95446e-08	-1.67371	2.78886e-07
PA5519	6212147	6212713	-		conserved hypothetical protein		NP_254206.1	PA5519	235.191	0.462317	0.100695	4.59127	4.40556e-06			PA5519	Q9HT54	1.13165	0.0789501	0.0435451
PA5520	6212790	6213533	+		hypothetical protein		NP_254207.1	PA5520	264.816	0.664964	0.099953	6.65277	2.87632e-11	1.58553	7.66135e-10
PA5521	6213581	6214339	-		probable short-chain dehydrogenase		NP_254208.1	PA5521	630.389	0.60172	0.093975	6.40298	1.52373e-10	1.51752	3.48645e-09	PA5521	Q9HT52	1.18942	0.110732	0.0106209
PA5523	6215803	6217155	-		probable aminotransferase		NP_254210.1	PA5523	133.808	0.665218	0.134946	4.92951	8.24367e-07	1.58581	7.81343e-06	PA5523	Q9HT50	1.07531	0.0463504	0.0395709
PA5526	6218857	6219069	-		hypothetical protein		NP_254213.1	PA5526	407.642	0.849892	0.222198	3.82493	0.000130808	1.80237	0.000629675
PA5527	6219287	6219688	-		hypothetical protein		NP_254214.1	PA5527	762.171	0.820469	0.195013	4.20724	2.58506e-05	1.76598	0.000153977
PA5528	6219885	6220739	-		hypothetical protein		NP_254215.1	PA5528	843.887	0.053656	0.0999123	0.53703	0.591247			PA5528	Q9HT45	1.2034	0.118195	0.00812566
PA5542	6234500	6235744	-		Pseudomonas imipenem beta-lactamase PIB-1		NP_254229.1	PA5542	246.127	-0.0580134	0.101285	-0.572774	0.566798			PA5542	Q9HT32	1.15187	0.090254	0.0027947
PA5546	6239448	6240632	-		conserved hypothetical protein		NP_254233.1	PA5546	2029.61	0.614411	0.148708	4.13166	3.60151e-05	1.53093	0.000203329	PA5546	Q9HT28
PA5547	6240870	6241493	+		conserved hypothetical protein		NP_254234.1	PA5547	549.235	1.71598	0.140267	12.2336	2.05522e-34	3.2852	2.88508e-32
PA5551	6245803	6246312	-		hypothetical protein		NP_254238.1	PA5551	132.845	0.150272	0.117174	1.28247	0.199679			PA5551	Q9HT23	1.28522	0.160184	0.0333609
PA5552	6246326	6247690	-	glmU	glucosamine-1-phosphate acetyltransferase/N-acetylglucosamine-1-phosphate uridyltransferase	gcaD	NP_254239.1	PA5552	896.41	0.0800553	0.0727586	1.10029	0.271207			PA5552	Q9HT22	1.12413	0.0746954	0.0216676
PA5553	6247811	6248236	-	atpC	ATP synthase epsilon chain	papG; uncC	NP_254240.1	PA5553	1069.1	-0.308123	0.151824	-2.02947	0.0424108			PA5553	Q9HT21	1.13905	0.0831123	0.0224342
PA5555	6249685	6250545	-	atpG	ATP synthase gamma chain	papC; uncG	NP_254242.1	PA5555	4453.19	-0.257843	0.137625	-1.87352	0.0609968			PA5555	Q9HT19	1.05633	0.0349827	0.0259998
PA5556	6250596	6252140	-	atpA	ATP synthase alpha chain	papA; uncA	NP_254243.1	PA5556	7866.12	-0.178911	0.135394	-1.32141	0.186366			PA5556	Q9HT18	1.10036	0.0610492	0.0193649
PA5558	6252707	6253177	-	atpF	ATP synthase B chain	papF; uncF	NP_254245.1	PA5558	3579.33	-0.223071	0.1296	-1.72122	0.08521			PA5558	Q9HT16	1.15672	0.0929357	0.0130163
PA5560	6253542	6254411	-	atpB	ATP synthase A chain	papD; uncB	NP_254247.1	PA5560	3676.35	-0.320843	0.141797	-2.26269	0.0236549			PA5560	Q9HT14	1.24404	0.139396	0.00137364
PA5562	6254972	6255844	-	spoOJ	chromosome partitioning protein Spo0J		NP_254249.1	PA5562	846.616	0.0222692	0.0897102	0.248235	0.803953			PA5562	Q9HT12	1.12269	0.0738777	0.000567574
PA5563	6255854	6256642	-	soj	chromosome partitioning protein Soj		NP_254250.1	PA5563	909.09	0.231351	0.114079	2.028	0.0425607			PA5563	Q9HT11	1.12647	0.0760211	0.00175308
PA5569	6263805	6264212	-	rnpA	ribonuclease P protein component		NP_254256.1	PA5569	4578.43	-0.298766	0.117862	-2.53488	0.0112485			PA5569	Q9HT05	1.16618	0.0981373	7.45737e-05
PA5570	6264227	6264361	-	rpmH	50S ribosomal protein L34		NP_254257.1	PA5570	696.434	-0.217847	0.125657	-1.73366	0.0829787			PA5570	P29436	-1.38244	-0.206731	0.00990293

## Sheet: FC>1.25, p<0.05
Supplementary Table S2
Locus.Tag				Name	Product.Name				RNA Seq									Proteomics
	Start	End	Strand			Synonyms	Accession	gene	baseMean	log2FoldChange	lfcSE	stat	pvalue	FC	padj	Locus	SWPROT	FC	D1	p
PA0007	8671	10377	+		hypothetical protein		NP_064727.1	PA0007	1276.96	0.950292	0.11635	8.16751	3.1483e-16	1.93226	1.52825e-14	PA0007	Q9I7B9
PA0020	21712	22737	+	tsaP	T4P secretin-associated protein TsaP		NP_248710.1	PA0020	1457.85	-0.977896	0.139342	-7.01795	2.25139e-12	-1.96959	6.75938e-11	PA0020	Q9I7A7	-1.35403	-0.193476	0.00103559
PA0038	40190	40405	+		hypothetical protein		NP_248728.1	PA0038	803.797	0.713183	0.194399	3.66866	0.000243829	1.63942	0.00107054
PA0044	58786	60159	+	exoT	exoenzyme T		NP_248734.1	PA0044	189.515	-2.02295	0.181977	-11.1165	1.04239e-28	-4.06414	1.15195e-26
PA0045	60656	61342	+		hypothetical protein		NP_248735.1	PA0045	106.568	-0.690312	0.244457	-2.82386	0.00474498	-1.61363	0.0130399	PA0045	Q9I787
PA0046	61373	61726	+		hypothetical protein		NP_248736.1	PA0046	51.7106	-0.700561	0.261672	-2.67725	0.00742289	-1.62514	0.0190299
PA0047	61879	62388	+		hypothetical protein		NP_248737.1	PA0047	21.9691	-0.960289	0.304284	-3.1559	0.00160006	-1.9457	0.00525996
PA0050	65339	65479	+		hypothetical protein		NP_248740.1	PA0050	168.284	1.4283	0.179142	7.97302	1.54839e-15	2.69129	7.0547e-14
PA0051	66303	68135	+	phzH	potential phenazine-modifying enzyme		NP_248741.1	PA0051	55.3923	1.34104	0.175652	7.63464	2.26458e-14	2.53334	9.40978e-13
PA0052	68188	68616	-		hypothetical protein		NP_248742.1	PA0052	242.626	0.963337	0.185243	5.20038	1.98877e-07	1.94981	2.20719e-06
PA0059	73468	73923	+	osmC	osmotically inducible protein OsmC		NP_248749.1	PA0059	683.335	0.632148	0.191096	3.30801	0.000939598	1.54987	0.00337036	PA0059	Q9I773
PA0071	83380	85092	-	tagR1	TagR1		NP_248761.1	PA0071	1696.08	0.170693	0.123023	1.38749	0.165292			PA0071	Q9I761	1.3748	0.203197	0.00181542
PA0075	90106	90834	-	pppA	PppA	tagG1	NP_248765.1	PA0075	103.569	0.438719	0.256988	1.70715	0.0877933			PA0075	Q9I757	1.45357	0.23876	0.010579
PA0076	90844	91524	-	tagF1	TagF1		NP_248766.1	PA0076	83.0904	0.642609	0.232557	2.76323	0.0057232	1.56115	0.0153466	PA0076	Q9I756
PA0077	91521	94826	-	icmF1	IcmF1	tssM1	NP_248767.1	PA0077	684.636	0.536248	0.149574	3.58518	0.000336844			PA0077	Q9I755	1.37494	0.20326	0.00047414
PA0078	95048	96397	-	tssL1	TssL1		NP_248768.1	PA0078	236.609	0.671801	0.186104	3.60981	0.000306418	1.59306	0.00130347	PA0078	Q9I754	1.31212	0.173405	0.00555977
PA0079	96404	97738	-	tssK1	TssK1		NP_248769.1	PA0079	282.778	0.662774	0.156346	4.23915	2.24368e-05	1.58312	0.000135982	PA0079	Q9I753	1.3958	0.212875	0.00312788
PA0080	97754	98218	-	tssJ1	TssJ1		NP_248770.1	PA0080	309.144	0.591613	0.103626	5.70912	1.13562e-08	1.50693	1.72469e-07
PA0082	100124	101158	+	tssA1	TssA1		NP_248772.1	PA0082	950.8	0.606058	0.133392	4.54343	5.53453e-06	1.52209	4.05449e-05	PA0082	Q9I750	1.47886	0.249771	0.00273768
PA0083	101247	101765	+	tssB1	TssB1		NP_248773.1	PA0083	918.495	0.783941	0.152181	5.15138	2.58575e-07	1.72183	2.80384e-06	PA0083	Q9I749
PA0084	101778	103274	+	tssC1	TssC1		NP_248774.1	PA0084	3369.54	0.659659	0.171235	3.85235	0.000116988	1.57971	0.00057079	PA0084	Q9I748	1.51514	0.265243	0.00468155
PA0085	103350	103838	+	hcp1	Hcp1		NP_248775.1	PA0085	2022.08	0.797582	0.175108	4.55481	5.24318e-06	1.73819	3.87936e-05	PA0085	Q9I747	2.13728	0.484856	0.000447807
PA0086	104006	104851	+	tagJ1	TagJ1	hsiE1	NP_248776.1	PA0086	309.777	0.798677	0.190661	4.189	2.80189e-05	1.73951	0.000164814	PA0086	Q9I746
PA0087	104853	105362	+	tssE1	TssE1		NP_248777.1	PA0087	123.139	0.943543	0.225615	4.1821	2.88827e-05	1.92325	0.000169319
PA0088	105359	107218	+	tssF1	TssF1		NP_248778.1	PA0088	362.999	0.664218	0.202429	3.28123	0.00103354	1.58471	0.00365278
PA0090	108221	110929	+	clpV1	ClpV1		NP_248780.1	PA0090	982.174	0.668033	0.187345	3.56579	0.000362758	1.58891	0.00150013	PA0090	Q9I742	1.54424	0.277386	0.00344364
PA0091	110976	112907	+	vgrG1	VgrG1	vgrG1a	NP_248781.1	PA0091	548.647	0.606103	0.194777	3.11179	0.0018596	1.52214	0.00597695	PA0091	Q9I741
PA0094	114611	115045	-	eagT6	EagT6		NP_248784.1	PA0094	198.698	0.277237	0.111365	2.48944	0.0127946			PA0094	Q9I738	1.37677	0.20411	0.000471391
PA0095	115299	117524	+		vgrG1b	vgr; VgrG1b	NP_248785.1	PA0095	936.693	0.651314	0.102359	6.36306	1.97769e-10	1.5706	4.3526e-09	PA0095	Q9I737
PA0096	117552	118001	+		hypothetical protein		NP_248786.1	PA0096	46.4718	1.08017	0.203618	5.30487	1.12753e-07	2.11428	1.37152e-06
PA0097	117931	119130	+		hypothetical protein		NP_248787.1	PA0097	126.4	0.707166	0.124531	5.67864	1.35773e-08	1.63259	2.02064e-07
PA0098	119127	120164	+		hypothetical protein		NP_248788.1	PA0098	40.1319	0.743208	0.194016	3.83066	0.0001278	1.67389	0.000616909
PA0099	120164	121324	+		type VI effector protein		NP_248789.1	PA0099	488.827	0.654293	0.131558	4.97341	6.57851e-07	1.57384	6.39864e-06
PA0100	121346	122266	+		hypothetical protein		NP_248790.1	PA0100	440.944	0.603672	0.115476	5.22767	1.71656e-07	1.51958	1.95095e-06	PA0100	Q9I732	1.28573	0.160439	0.000438198
PA0102	123871	124599	+		probable carbonic anhydrase		NP_248792.1	PA0102	1083.96	0.946868	0.144456	6.55473	5.57421e-11	1.92768	1.38528e-09	PA0102	Q9I730
PA0103	124810	126381	+		probable sulfate transporter		NP_248793.1	PA0103	500.493	1.32261	0.245423	5.3891	7.08114e-08	2.50118	9.03672e-07
PA0104	126518	127114	+		hypothetical protein		NP_248794	PA0104	183.365	0.988242	0.20898	4.72887	2.25771e-06	1.98377	1.87625e-05
PA0105	127378	128502	+	coxB	cytochrome c oxidase, subunit II	coII	NP_248795.1	PA0105	4693.98	0.947316	0.143714	6.59169	4.34852e-11	1.92828	1.11262e-09	PA0105	Q9I727
PA0106	128512	130104	+	coxA	cytochrome c oxidase, subunit I	coI	NP_248796.1	PA0106	2251.16	0.825145	0.116348	7.09203	1.3216e-12	1.77171	4.18562e-11	PA0106	Q9I726	1.28865	0.161887	0.00645406
PA0107	130115	130669	+		conserved hypothetical protein		NP_248797.1	PA0107	642.491	0.825431	0.110539	7.46731	8.1848e-14	1.77206	3.12587e-12
PA0108	130680	131567	+	coIII	cytochrome c oxidase, subunit III		NP_248798.1	PA0108	1257.96	0.765974	0.101028	7.5818	3.40805e-14	1.70052	1.38292e-12	PA0108	Q9I724
PA0109	131583	131792	-		hypothetical protein		NP_248799.1	PA0109	106.786	0.984201	0.207408	4.74524	2.08261e-06	1.97822	1.74751e-05
PA0110	131808	132602	+		hypothetical protein		NP_248800.1	PA0110	812.832	0.705244	0.13644	5.16889	2.35482e-07	1.63042	2.58037e-06	PA0110	Q9I722	1.26877	0.151961	0.000693783
PA0112	133220	134293	+		hypothetical protein		NP_248802.1	PA0112	188.075	0.586985	0.156442	3.7521	0.000175357	1.5021	0.000803178
PA0113	134319	135233	+		probable cytochrome c oxidase assembly factor		NP_248803.1	PA0113	271.705	0.738914	0.135165	5.46674	4.58391e-08	1.66892	6.05822e-07
PA0122	141917	142327	+	rahU	rahU		NP_248812.1	PA0122	16620.2	1.2017	0.214595	5.59988	2.14497e-08	2.30011	3.03569e-07	PA0122	Q9I710	2.04118	0.455487	0.0142549
PA0127	144969	145469	+		hypothetical protein		NP_248817.1	PA0127	97.6333	0.7107	0.15372	4.62333	3.7763e-06	1.6366	2.92748e-05	PA0127	Q9I705	1.37176	0.201782	0.0154523
PA0132	149425	150771	-	bauA	Beta-alanine:pyruvate transaminase	oapT	NP_248822.1	PA0132	40.6943	0.661833	0.199642	3.31509	0.00091613	1.58209	0.00329756	PA0132	Q9I700
PA0134	151936	153306	-		probable guanine deaminase	gda2	NP_248824.1	PA0134	154.053	0.638431	0.15871	4.02262	5.75536e-05	1.55664	0.000309455
PA0136	154417	155988	+		probable ATP-binding component of ABC transporter		NP_248826.1	PA0136	345.956	1.167	0.384165	3.03777	0.00238339	2.24545	0.00735114	PA0136	Q9I6Z6
PA0137	155988	157085	+		probable permease of ABC transporter		NP_248827.1	PA0137	335.95	0.997	0.400553	2.48906	0.0128082	1.99585	0.0297521
PA0138	157108	158034	+		probable permease of ABC transporter		NP_248828.1	PA0138	159.877	0.967639	0.303711	3.18605	0.0014423	1.95564	0.00480211
PA0144	164443	165069	-		hypothetical protein		NP_248834.1	PA0144	146.028	0.371071	0.257124	1.44316	0.148975			PA0144	Q9I6Y8	-1.51915	-0.266932	0.0259723
PA0145	165219	165737	-		hypothetical protein		NP_248835.1	PA0145	41.8847	0.918007	0.2087	4.39868	1.08909e-05	1.8895	7.22855e-05
PA0147	167146	168108	+		probable oxidoreductase		NP_248837.1	PA0147	410.674	0.746754	0.310112	2.40802	0.0160395	1.67801	0.0360489	PA0147	Q9I6Y5
PA0150	169903	170898	+		anti-sigma factor		NP_248840.1	PA0150	14.135	-0.771605	0.308471	-2.50138	0.0123709	-1.70717	0.0290461
PA0153	174773	175492	+	pcaH	protocatechuate 3,4-dioxygenase, beta subunit		NP_248843.1	PA0153	68.1027	1.28642	0.200606	6.41267	1.42992e-10	2.43922	3.30088e-09
PA0154	175503	176108	+	pcaG	protocatechuate 3,4-dioxygenase, alpha subunit		NP_248844.1	PA0154	19.7766	1.28978	0.262566	4.91222	9.00497e-07	2.44491	8.42735e-06	PA0154	Q9I6X8	2.03902	0.454813	8.05572e-06
PA0156	177307	178458	+	triA	Resistance-Nodulation-Cell Division (RND) triclosan efflux membrane fusion protein, TriA	triA	NP_248846.1	PA0156	238.356	0.214993	0.120838	1.77919	0.0752089			PA0156	Q9I6X6	1.49397	0.256264	0.0266539
PA0166	190198	191604	+		probable transporter		NP_248856.1	PA0166	134.139	1.23083	0.447825	2.74847	0.00598741	2.34703	0.0159154
PA0171	194206	194748	-		hypothetical protein		NP_248861.1	PA0171	25.7716	0.831089	0.232616	3.5728	0.000353182	1.77903	0.00146872
PA0173	197011	198060	-		probable methylesterase		NP_248863.1	PA0173	130.341	0.721482	0.192889	3.74039	0.000183735	1.64887	0.000834194	PA0173	Q9I6V9
PA0174	198080	198682	-		conserved hypothetical protein		NP_248864.1	PA0174	86.9674	0.709562	0.181192	3.91607	9.0003e-05	1.63531	0.000454743	PA0174	Q9I6V8
PA0175	198688	199530	-		probable chemotaxis protein methyltransferase	cheR2	NP_248865.1	PA0175	624.035	0.952133	0.203424	4.68053	2.86132e-06	1.93473	2.28641e-05	PA0175	Q9I6V7
PA0176	199600	201639	-	aer2	aerotaxis transducer Aer2		NP_248866.1	PA0176	3314.13	0.934678	0.205679	4.54434	5.51064e-06	1.91146	4.0427e-05	PA0176	Q9I6V6
PA0177	201675	202160	-		probable purine-binding chemotaxis protein		NP_248867.1	PA0177	784.317	0.82268	0.204631	4.02031	5.81217e-05	1.76869	0.000311864	PA0177	Q9I6V5
PA0178	202147	204066	-		probable two-component sensor		NP_248868.1	PA0178	1787.81	0.87104	0.177431	4.90917	9.14623e-07	1.82898	8.54415e-06	PA0178	Q9I6V4
PA0179	204094	204459	-		probable two-component response regulator		NP_248869.1	PA0179	1801.83	1.01305	0.194099	5.21921	1.79686e-07	2.01817	2.01574e-06	PA0179	Q9I6V3
PA0180	204657	205829	-	cttP	chemotactic transducer for trichloroethylene [positive chemotaxis], CttP	mcpA	NP_248870.1	PA0180	725.18	1.18009	0.165412	7.13425	9.73184e-13	2.26591	3.17907e-11	PA0180	Q9I6V2	1.27409	0.154632	0.0148323
PA0187	213819	214634	+		hypothetical protein		NP_248877.1	PA0187	192.727	2.35637	0.469665	5.01712	5.24513e-07	5.12079	5.21901e-06
PA0188	214631	215512	+		hypothetical protein		NP_248878.1	PA0188	61.7736	2.14991	0.40045	5.36872	7.92963e-08	4.43799	9.97252e-07
PA0200	229526	229738	-		hypothetical protein		NP_248891.1	PA0200	125.973	1.10342	0.279933	3.94174	8.08941e-05	2.14863	0.000415592
PA0222	251777	252835	+		hypothetical protein		NP_248913.1	PA0222	25.1812	-0.741825	0.248649	-2.98342	0.00285049	-1.67229	0.00854832
PA0223	252913	253794	-		probable dihydrodipicolinate synthetase		NP_248914.1	PA0223	37.5857	0.929892	0.224287	4.14599	3.38341e-05	1.90513	0.000194397
PA0224	253854	254636	-		probable aldolase		NP_248915.1	PA0224	22.9111	1.41698	0.262113	5.40598	6.4456e-08	2.67026	8.32797e-07
PA0226	255481	256332	+		probable CoA transferase, subunit A		NP_248917.1	PA0226	155.764	1.71405	0.220201	7.78403	7.02507e-15	3.2808	3.04068e-13	PA0226	Q9I6R2	1.42859	0.227695	0.000565449
PA0227	256329	257111	+		probable CoA transferase, subunit B	pcaJ	NP_248918.1	PA0227	129.793	1.88436	0.194114	9.70748	2.80189e-22	3.69189	2.205e-20	PA0227	Q9I6R1
PA0228	257108	258313	+	pcaF	beta-ketoadipyl CoA thiolase PcaF		NP_248919.1	PA0228	225.422	1.65924	0.18625	8.90865	5.16599e-19	3.15849	2.98135e-17	PA0228	Q9I6R0	1.25929	0.147174	0.00848102
PA0229	258463	259761	+	pcaT	dicarboxylic acid transporter PcaT	kgtP	NP_248920.1	PA0229	130.778	1.1412	0.233091	4.89596	9.78289e-07	2.20565	9.08986e-06
PA0230	259784	261163	+	pcaB	3-carboxy-cis,cis-muconate cycloisomerase		NP_248921.1	PA0230	108.546	0.741853	0.150184	4.93962	7.82749e-07	1.67232	7.47352e-06	PA0230	Q9I6Q8
PA0232	261981	262382	+	pcaC	gamma-carboxymuconolactone decarboxylase		NP_248923.1	PA0232	157.328	0.585642	0.195236	2.99966	0.0027028	1.50071	0.00819038	PA0232	Q9I6Q6
PA0237	267638	268681	+		probable oxidoreductase		NP_248928.1	PA0237	13.4491	1.18182	0.323089	3.65787	0.000254316	2.26863	0.00111188
PA0238	268704	269519	+		hypothetical protein		NP_248929.1	PA0238	10.3617	1.12786	0.371629	3.0349	0.00240615	2.18534	0.00740816
PA0240	270573	271838	-		probable porin	opdF	NP_248931.1	PA0240	37.5744	0.939594	0.370147	2.53843	0.011135	1.91799	0.026726
PA0241	271904	273229	-		probable major facilitator superfamily (MFS) transporter		NP_248932.1	PA0241	55.8214	2.16356	0.213498	10.1339	3.90911e-24	4.4802	3.50067e-22
PA0242	273775	275679	+		hypothetical protein		NP_248933.1	PA0242	117.396	2.28717	0.256689	8.91029	5.0899e-19	4.88099	2.97044e-17	PA0242	Q9I6P6
PA0244	276480	277334	-		hypothetical protein		NP_248935.1	PA0244	47.5607	2.67319	0.269139	9.93237	3.01015e-23	6.37839	2.52173e-21
PA0245	277331	277777	-	aroQ2	3-dehydroquinate dehydratase	aroD2	NP_248936.1	PA0245	63.5787	1.75438	0.245839	7.13628	9.58881e-13	3.37381	3.15217e-11
PA0247	279574	280758	-	pobA	p-hydroxybenzoate hydroxylase		NP_248938.1	PA0247	21.6674	0.661994	0.260065	2.5455	0.0109122	1.58227	0.026252
PA0254	284714	286204	-	hudA	HudA	ubiD	NP_248945.1	PA0254	62.3326	0.591938	0.160695	3.68361	0.000229953	1.50727	0.00101649
PA0259	289562	291004	-	tla3	type 6 lipase adaptor, Tla3		NP_248950.1	PA0259	358.551	0.0653444	0.0904722	0.72226	0.470135			PA0259	Q9I6N0	1.57108	0.288386	0.000475385
PA0268	304177	305598	-		probable transcriptional regulator		NP_248959.1	PA0268	41.2921	0.602317	0.179776	3.35037	0.000807029	1.51815	0.00296653
PA0274	309255	310025	-		hypothetical protein		NP_248965.1	PA0274	21.9372	-0.585612	0.232457	-2.51922	0.0117614	-1.50068	0.0279199
PA0281	314931	315800	-	cysW	sulfate transport protein CysW		NP_248972.1	PA0281	79.24	-0.719108	0.208615	-3.44706	0.000566718	-1.64616	0.00219995
PA0282	315811	316629	-	cysT	sulfate transport protein CysT		NP_248973.1	PA0282	79.1189	-0.668434	0.197292	-3.38804	0.000703943	-1.58935	0.00263231	PA0282	Q9I6K8
PA0283	316791	317789	-	sbp	sulfate-binding protein precursor		NP_248974.1	PA0283	273.216	-0.662483	0.13776	-4.80895	1.51723e-06	-1.5828	1.32223e-05	PA0283	Q9I6K7
PA0293	329993	330871	-	aguB	N-carbamoylputrescine amidohydrolase		NP_248984.1	PA0293	93.717	1.96872	0.166581	11.8184	3.13751e-32	3.9142	4.07406e-30	PA0293	Q9I6J8	1.83365	0.387045	8.04457e-06
PA0295	331762	332823	-		probable periplasmic polyamine binding protein		NP_248986.1	PA0295	139.185	-1.0899	0.135884	-8.02083	1.05029e-15	-2.1286	4.82763e-14
PA0299	336951	338321	+	spuC	Polyamine:pyruvate transaminase		NP_248990.1	PA0299	1154.89	-0.16588	0.0638761	-2.59691	0.00940679			PA0299	Q9I6J2	-1.26466	-0.149889	0.00823773
PA0301	339959	341056	+	spuE	polyamine transport protein	potF3	NP_248992.1	PA0301	1132.78	-0.104762	0.120066	-0.872539	0.382914			PA0301	Q9I6J0	-1.26223	-0.14866	0.000762073
PA0302	341111	342265	+	spuF	polyamine transport protein PotG	potG	NP_248993.1	PA0302	720.133	-0.199517	0.103534	-1.92707	0.0539705			PA0302	Q9I6I9	-1.27798	-0.156576	0.000325578
PA0328	368462	370405	-	aaaA	arginine-specific autotransporter of Pseudomonas aeruginosa, AaaA		NP_249019.1	PA0328	167.63	-0.315429	0.118172	-2.66924	0.00760232			PA0328	Q9I6G3	-1.33269	-0.183338	0.000245901
PA0329	370706	371038	-		conserved hypothetical protein		NP_249020.1	PA0329	1342.33	0.341077	0.134446	2.53691	0.0111835			PA0329	Q9I6G2	1.38494	0.207886	0.0205168
PA0330	371162	371833	-	rpiA	ribose 5-phosphate isomerase		NP_249021.1	PA0330	313.433	-0.430711	0.112302	-3.83531	0.000125406			PA0330	Q9I6G1	-1.38567	-0.208225	0.003626
PA0334	375951	377189	-		probable major facilitator superfamily (MFS) transporter		NP_249025.1	PA0334	20.2528	-0.740866	0.296875	-2.49555	0.0125761	-1.67118	0.0293782
PA0340	382914	383717	+		conserved hypothetical protein		NP_249031.1	PA0340	50.9279	-0.823057	0.208169	-3.95378	7.69252e-05	-1.76915	0.000397167
PA0341	383727	384527	+	lgt	prolipoprotein diacylglyceryl transferase	umpA	NP_249032.1	PA0341	111.074	-0.750724	0.153389	-4.89424	9.86839e-07	-1.68264	9.13661e-06
PA0346	389334	389696	+		hypothetical protein		NP_249037.1	PA0346	26.6771	-0.883101	0.249433	-3.54043	0.00039947	-1.84434	0.00162989
PA0350	393308	393814	+	folA	dihydrofolate reductase	tmrA	NP_249041.1	PA0350	68.2651	-0.619897	0.158998	-3.89877	9.66835e-05	-1.53677	0.000486132
PA0352	394442	395827	-		probable transporter	yicE	NP_249043.1	PA0352	90.7112	-0.751772	0.16888	-4.45152	8.52656e-06	-1.68386	5.8814e-05
PA0356	400248	401072	+		hypothetical protein		NP_249047.1	PA0356	152.19	-0.695295	0.136607	-5.08974	3.58555e-07	-1.61922	3.73214e-06
PA0358	402020	402598	+		hypothetical protein		NP_249049.1	PA0358	80.5715	-0.614083	0.159964	-3.83888	0.000123599	-1.53058	0.000598854
PA0359	402681	403025	+		hypothetical protein		NP_249050.1	PA0359	501.636	-1.09104	0.109106	-9.99978	1.52729e-23	-2.13027	1.32213e-21	PA0359	Q9I6D5	-1.58908	-0.29566	0.00125708
PA0382	424670	425341	+	micA	DNA mismatch repair protein MicA	yggH	NP_249073.1	PA0382	146.44	-0.887785	0.175173	-5.06806	4.01888e-07	-1.85033	4.12531e-06	PA0382	Q9I6B3
PA0383	425504	426850	+		conserved hypothetical protein		NP_249074.1	PA0383	54.0004	-0.878967	0.176815	-4.97112	6.65669e-07	-1.83906	6.45053e-06
PA0385	427182	427505	-		hypothetical protein		NP_249076.1	PA0385	61.518	-0.590639	0.177895	-3.32016	0.000899672	-1.50591	0.00325082
PA0386	427586	428740	-		probable oxidase	yggW	NP_249077.1	PA0386	109.215	-0.901671	0.181506	-4.96773	6.77414e-07	-1.86823	6.53994e-06
PA0387	428861	429454	-		conserved hypothetical protein	yggV	NP_249078.1	PA0387	296.279	-0.312645	0.0876904	-3.56533	0.000363403			PA0387	Q9I6A8	-1.48322	-0.251654	0.0198046
PA0389	430002	430622	-		hypothetical protein		NP_249080.1	PA0389	237.123	-0.790047	0.158838	-4.97392	6.56125e-07	-1.72913	6.39383e-06	PA0389	Q9I6A6
PA0390	430630	431769	-	metX	homoserine O-acetyltransferase	met2	NP_249081.1	PA0390	309.985	-0.645646	0.157419	-4.10146	4.1056e-05	-1.56444	0.000229542	PA0390	P57714
PA0391	431858	433825	-		hypothetical protein		NP_249082.1	PA0391	502.722	-1.1551	0.182806	-6.31875	2.63689e-10	-2.227	5.70666e-09
PA0406	447391	448350	-	tonB3	TonB3		NP_249097.1	PA0406	127.964	-0.910588	0.161143	-5.65082	1.59683e-08	-1.87981	2.32323e-07
PA0408	449639	450046	+	pilG	twitching motility protein PilG		NP_249099.1	PA0408	1696.77	-1.066	0.119557	-8.91624	4.82378e-19	-2.09361	2.84713e-17	PA0408	P46384	-1.52099	-0.267704	0.00246723
PA0409	450093	450458	+	pilH	twitching motility protein PilH		NP_249100.1	PA0409	1077.75	-1.27662	0.109343	-11.6754	1.70224e-31	-2.42271	2.15645e-29	PA0409	P43501	-1.64187	-0.316521	0.0116557
PA0410	450509	451045	+	pilI	twitching motility protein PilI		NP_249101.1	PA0410	247.678	-1.24239	0.14194	-8.75293	2.07887e-18	-2.3659	1.14869e-16	PA0410	P43502	-1.48201	-0.251131	0.000681147
PA0411	451130	453178	+	pilJ	twitching motility protein PilJ		NP_249102.1	PA0411	2077.57	-1.46673	0.138859	-10.5628	4.43458e-26	-2.76395	4.2654e-24	PA0411	P42257	-1.49341	-0.256021	4.82221e-05
PA0412	453239	454114	+	pilK	methyltransferase PilK		NP_249103.1	PA0412	280.933	-1.26324	0.133575	-9.45716	3.16431e-21	-2.40035	2.25143e-19
PA0413	454126	461544	+	chpA	component of chemotactic signal transduction system	pilL	NP_249104.1	PA0413	2069.76	-1.28482	0.103105	-12.4612	1.21476e-35	-2.43652	1.91196e-33	PA0413	Q9I696
PA0414	461537	462568	+	chpB	probable methylesterase		NP_249105.1	PA0414	193.664	-1.20981	0.114149	-10.5985	3.02731e-26	-2.31307	3.08311e-24
PA0415	462565	463071	+	chpC	probable chemotaxis protein		NP_249106.1	PA0415	106.981	-1.1228	0.143268	-7.83702	4.61366e-15	-2.17769	2.03079e-13
PA0416	463079	463873	+	chpD	probable transcriptional regulator		NP_249107.1	PA0416	60.2831	-0.972432	0.180433	-5.38942	7.0685e-08	-1.96215	9.03672e-07
PA0417	463949	464560	+	chpE	probable chemotaxis protein		NP_249108.1	PA0417	9.50161	-1.46811	0.390445	-3.76011	0.000169841	-2.7666	0.000782051
PA0419	466018	466740	-		conserved hypothetical protein	yggJ	NP_249110.1	PA0419	83.709	-0.587156	0.170335	-3.44706	0.000566716	-1.50228	0.00219995	PA0419	Q9I694
PA0437	489387	490658	-	codA	cytosine deaminase		NP_249128.1	PA0437	139.242	-0.634676	0.124504	-5.09762	3.43943e-07	-1.55259	3.6017e-06	PA0437	Q9I680
PA0439	492080	493357	-		probable oxidoreductase	dypB; yeiA	NP_249130.1	PA0439	40.5794	2.30888	0.429152	5.3801	7.44432e-08	4.95499	9.40773e-07
PA0440	493354	494721	-		probable oxidoreductase	dypA	NP_249131.1	PA0440	34.1898	1.88298	0.387317	4.86159	1.16446e-06	3.68836	1.05553e-05
PA0441	494816	496255	-	dht	dihydropyrimidinase	hyuA	NP_249132.1	PA0441	114.094	2.30709	0.47728	4.83384	1.33926e-06	4.94885	1.18908e-05
PA0443	496871	498361	+		probable transporter		NP_249134.1	PA0443	41.9299	1.70186	0.372325	4.57089	4.85662e-06	3.2532	3.63476e-05
PA0444	498420	499703	+		N-carbamoyl-beta-alanine amidohydrolase	hyuC	NP_249135.1	PA0444	65.5858	1.30751	0.294612	4.43809	9.07588e-06	2.47515	6.18637e-05
PA0451	507631	508962	+		conserved hypothetical protein		NP_249142.1	PA0451	186.389	0.799606	0.169291	4.72327	2.32077e-06	1.74063	1.90729e-05
PA0452	508959	509753	+		probable stomatin-like protein	slp	NP_249143.1	PA0452	36.6309	0.661056	0.281488	2.34844	0.0188524	1.58124	0.0414385
PA0459	518083	520635	+		probable ClpA/B protease ATP binding subunit	clpC	NP_249150.1	PA0459	1009.77	0.765513	0.191244	4.0028	6.2596e-05	1.69997	0.000331759	PA0459	Q9I659	1.8944	0.407851	0.00089985
PA0460	520737	521315	+		hypothetical protein		NP_249151.1	PA0460	408.96	0.698894	0.163337	4.27885	1.87864e-05	1.62326	0.00011644	PA0460	Q9I658
PA0471	532541	533512	-	fiuR	FiuR	fiuR	NP_249162.1	PA0471	32.9428	-0.845835	0.21607	-3.91463	9.05414e-05	-1.7973	0.000457019
PA0472	533509	534027	-	fiuI	FiuI	fiuI	NP_249163.1	PA0472	61.0878	-1.02346	0.25963	-3.94201	8.08e-05	-2.03279	0.00041552
PA0476	536142	537869	-		probable permease		NP_249167.1	PA0476	151.457	1.23083	0.343665	3.58147	0.000341661	2.34702	0.00142767
PA0479	539785	540735	-		probable transcriptional regulator		NP_249170.1	PA0479	69.6212	0.647041	0.158672	4.07786	4.54521e-05	1.56595	0.00025222
PA0483	544654	545097	+		probable acetyltransferase		NP_249174.1	PA0483	142.52	0.933122	0.153034	6.09747	1.07761e-09	1.9094	2.06536e-08	PA0483	Q9I635
PA0484	545129	545644	+		conserved hypothetical protein		NP_249175.1	PA0484	579.882	1.09823	0.192199	5.71404	1.10327e-08	2.14092	1.68047e-07	PA0484	Q9I634
PA0497	556275	557276	-		hypothetical protein		NP_249188.1	PA0497	75.2169	0.612948	0.162175	3.77955	0.000157112	1.52938	0.000735169
PA0498	557354	558361	-		hypothetical protein		NP_249189.1	PA0498	70.1748	0.935393	0.195674	4.78037	1.7497e-06	1.91241	1.50214e-05
PA0499	558377	559078	-		probable pili assembly chaperone		NP_249190.1	PA0499	17.6091	0.906218	0.272029	3.33133	0.00086433	1.87413	0.00314725
PA0506	564914	566719	+		probable acyl-CoA dehydrogenase		NP_249197.1	PA0506	815.154	0.857977	0.141737	6.05329	1.41921e-09	1.81249	2.66115e-08	PA0506	Q9I612
PA0523	582015	582455	+	norC	nitric-oxide reductase subunit C		NP_249214.1	PA0523	11.1234	1.14586	0.45827	2.50041	0.0124049	2.21279	0.0290754
PA0524	582455	583855	+	norB	nitric-oxide reductase subunit B		NP_249215.1	PA0524	15.9836	0.942411	0.341176	2.76224	0.00574056	1.92174	0.0153772
PA0530	588924	590105	+		probable class III pyridoxal phosphate-dependent aminotransferase		NP_249221.1	PA0530	25.0987	0.662483	0.27546	2.405	0.0161723	1.5828	0.036316
PA0535	594580	595134	+		probable transcriptional regulator		NP_249226.1	PA0535	46.4892	-0.757811	0.208757	-3.63011	0.000283299	-1.69092	0.00121307	PA0535	Q9I601
PA0543	600426	601394	+		hypothetical protein		NP_249234.1	PA0543	80.6448	0.616072	0.242585	2.53961	0.0110975	1.5327	0.0266608
PA0556	614468	614950	+		hypothetical protein		NP_249247.1	PA0556	42.8754	-0.664212	0.207144	-3.20653	0.00134348	-1.5847	0.00451944
PA0559	616371	617549	-		conserved hypothetical protein	yhiN	NP_249250.1	PA0559	133.067	-0.612278	0.133932	-4.57155	4.84126e-06	-1.52867	3.6285e-05
PA0578	638381	638830	-		conserved hypothetical protein		NP_249269.1	PA0578	656.882	-0.58569	0.147134	-3.98064	6.87287e-05	-1.50076	0.000360219
PA0579	638900	639115	-	rpsU	30S ribosomal protein S21		NP_249270.1	PA0579	3579.61	-0.604588	0.151932	-3.97933	6.91103e-05	-1.52054	0.000361489	PA0579	Q9I5V8
PA0586	643808	645361	-		conserved hypothetical protein	ycgB	NP_249277.1	PA0586	4132.73	0.722465	0.154151	4.68673	2.77601e-06	1.65	2.23544e-05	PA0586	Q9I5V1
PA0587	645358	646629	-		conserved hypothetical protein	yeaH	NP_249278.1	PA0587	4865.22	0.78277	0.151707	5.15974	2.47287e-07	1.72043	2.69834e-06	PA0587	Q9I5V0
PA0588	646730	648652	-		conserved hypothetical protein	yeaG	NP_249279.1	PA0588	19581.3	0.872142	0.167874	5.19522	2.04476e-07	1.83038	2.25968e-06	PA0588	Q9I5U9
PA0599	659102	660163	-		hypothetical protein		NP_249290.1	PA0599	126.025	-0.0760224	0.134774	-0.564072	0.572705			PA0599	Q9I5T9	1.3531	0.193038	0.0174259
PA0602	663515	664549	+		probable binding protein component of ABC transporter		NP_249293.1	PA0602	316.364	-1.32972	0.182202	-7.29805	2.91966e-13	-2.51353	1.03161e-11	PA0602	Q9I5T6	-1.31836	-0.176433	0.000314804
PA0607	669415	670089	+	rpe	ribulose-phosphate 3-epimerase	dod	NP_249298.1	PA0607	185.941	-0.611839	0.15274	-4.00576	6.18196e-05	-1.52821	0.000328987	PA0607	Q9I5T1
PA0608	670089	670907	+		probable phosphoglycolate phosphatase	gph	NP_249299.1	PA0608	121.892	-0.726002	0.13855	-5.23998	1.6059e-07	-1.65405	1.85357e-06
PA0612	674419	674619	+	ptrB	repressor, PtrB	ptrB	NP_249303.1	PA0612	16.2755	1.33346	0.348547	3.82577	0.000130363	2.52007	0.000628112
PA0613	674667	675026	+		hypothetical protein		NP_249304.1	PA0613	37.825	0.882433	0.202515	4.35737	1.31633e-05	1.84348	8.55503e-05
PA0614	675390	675839	+		hypothetical protein		NP_249305.1	PA0614	42.5396	1.92943	0.265087	7.2785	3.3755e-13	3.80905	1.17667e-11
PA0615	675861	676376	+		hypothetical protein		NP_249306.1	PA0615	51.6747	1.22244	0.201454	6.06811	1.29423e-09	2.33342	2.44444e-08
PA0616	676373	676930	+		hypothetical protein		NP_249307.1	PA0616	103.855	1.82812	0.171817	10.6399	1.94402e-26	3.55073	2.01944e-24
PA0617	677083	677409	+		probable bacteriophage protein		NP_249308.1	PA0617	49.5524	1.75049	0.199708	8.76527	1.86335e-18	3.36473	1.04067e-16
PA0618	677406	678293	+		probable bacteriophage protein		NP_249309.1	PA0618	57.4086	1.8803	0.20713	9.07789	1.107e-19	3.68152	7.01188e-18
PA0619	678286	678819	+		probable bacteriophage protein		NP_249310.1	PA0619	53.8593	2.07409	0.195929	10.5859	3.46368e-26	4.21078	3.45968e-24
PA0620	678821	680896	+		probable bacteriophage protein		NP_249311.1	PA0620	351.86	1.20224	0.134338	8.94937	3.57516e-19	2.30097	2.13441e-17
PA0621	680893	681351	+		conserved hypothetical protein		NP_249312.1	PA0621	145.297	0.979131	0.165137	5.92921	3.04404e-09	1.97128	5.2009e-08
PA0622	681394	682554	+		probable bacteriophage protein		NP_249313.1	PA0622	197.261	1.6999	0.170854	9.94946	2.53567e-23	3.24879	2.15906e-21
PA0623	682567	683070	+		probable bacteriophage protein		NP_249314.1	PA0623	87.867	1.62613	0.192701	8.43863	3.21081e-17	3.08684	1.65118e-15
PA0624	683085	683429	+		hypothetical protein		NP_249315.1	PA0624	51.5704	1.6889	0.230659	7.32208	2.44153e-13	3.22411	8.68581e-12
PA0625	683599	685836	+		hypothetical protein		NP_249316.1	PA0625	223.262	1.57844	0.137074	11.5152	1.10542e-30	2.98646	1.36704e-28
PA0626	685846	686718	+		hypothetical protein		NP_249317.1	PA0626	60.9925	1.00603	0.176398	5.7032	1.1758e-08	2.00838	1.77532e-07
PA0627	686693	686899	+		conserved hypothetical protein		NP_249318.1	PA0627	14.5903	1.211	0.314362	3.85225	0.000117038	2.31498	0.00057079
PA0628	686957	687946	+		conserved hypothetical protein		NP_249319.1	PA0628	75.3365	1.65726	0.231185	7.16852	7.58122e-13	3.15416	2.54044e-11
PA0629	687979	688608	+		conserved hypothetical protein		NP_249320.1	PA0629	38.3402	1.72034	0.261774	6.57185	4.9693e-11	3.29515	1.25905e-09
PA0630	688605	688967	+		hypothetical protein		NP_249321.1	PA0630	14.6001	1.63937	0.381098	4.30171	1.69487e-05	3.1153	0.000106447
PA0632	689236	689466	+		hypothetical protein		NP_249323	PA0632	10.5486	2.49126	0.527383	4.72381	2.31468e-06	5.62267	1.9053e-05
PA0633	689537	690031	+		hypothetical protein		NP_249324.1	PA0633	116.586	1.54084	0.156569	9.84128	7.475e-23	2.90963	6.16272e-21
PA0634	690043	690390	+		hypothetical protein		NP_249325.1	PA0634	80.8866	1.64552	0.175064	9.39953	5.48068e-21	3.12861	3.79555e-19
PA0635	690420	690674	+		hypothetical protein		NP_249326.1	PA0635	55.3273	1.68307	0.206747	8.1407	3.93e-16	3.2111	1.89004e-14
PA0636	690721	692556	+		hypothetical protein		NP_249327.1	PA0636	201.187	1.79864	0.133954	13.4273	4.18216e-41	3.47893	9.05088e-39
PA0637	692549	692890	+		conserved hypothetical protein		NP_249328.1	PA0637	20.6111	1.9197	0.316249	6.07022	1.27732e-09	3.78345	2.42131e-08
PA0638	692898	693593	+		probable bacteriophage protein		NP_249329.1	PA0638	31.4972	1.97602	0.21975	8.99216	2.42411e-19	3.93408	1.46405e-17
PA0639	693596	694366	+		conserved hypothetical protein		NP_249330.1	PA0639	42.3015	1.56046	0.235144	6.63619	3.21891e-11	2.94948	8.44395e-10
PA0640	694421	695023	+		probable bacteriophage protein		NP_249331.1	PA0640	70.1131	1.76341	0.16707	10.555	4.81805e-26	3.39501	4.54999e-24
PA0641	695082	698696	+		probable bacteriophage protein		NP_249332.1	PA0641	236.824	1.57628	0.121613	12.9615	2.02192e-38	2.98201	3.62133e-36
PA0642	698932	699720	+		hypothetical protein		NP_249333	PA0642	96.6413	0.949523	0.210861	4.50307	6.69791e-06	1.93123	4.77215e-05
PA0643	699744	700835	+		hypothetical protein		NP_249334.1	PA0643	155.99	0.924537	0.142031	6.5094	7.54525e-11	1.89807	1.82279e-09
PA0644	700835	701170	+		hypothetical protein		NP_249335.1	PA0644	61.4205	0.691131	0.189799	3.64138	0.000271183	1.61455	0.00116987
PA0654	707686	708480	+	speD	S-adenosylmethionine decarboxylase proenzyme		NP_249345.1	PA0654	1221.51	-0.73045	0.169284	-4.31493	1.5965e-05	-1.65916	0.000101125	PA0654	Q9I5R7
PA0664	716731	717153	+		hypothetical protein		NP_249355.1	PA0664	325.998	-0.636521	0.129816	-4.90325	9.42658e-07	-1.55458	8.79024e-06	PA0664	Q9I5Q7
PA0669	727608	730703	-		probable DNA polymerase alpha chain		NP_249360.3	PA0669	62.8465	0.714903	0.156086	4.5802	4.6454e-06	1.64137	3.50476e-05
PA0670	730679	732094	-		hypothetical protein		NP_249361.1	PA0670	14.1042	0.925597	0.309332	2.99224	0.00276937	1.89947	0.0083386
PA0671	732102	732653	-		hypothetical protein		NP_249362.1	PA0671	9.70661	0.929527	0.363568	2.55668	0.0105677	1.90465	0.0256011
PA0672	732959	733555	+	hemO	heme oxygenase	pigA	NP_249363.1	PA0672	19.561	-0.695012	0.278801	-2.49286	0.012672	-1.6189	0.029515
PA0709	782229	782525	+		hypothetical protein		NP_249400.1	PA0709	20.4437	0.673269	0.286422	2.35062	0.0187423	1.59468	0.0412316
PA0718	789360	789650	+		hypothetical protein of bacteriophage Pf1		NP_249409.1	PA0718	13.9255	0.785556	0.304254	2.5819	0.0098257	1.72376	0.0241871
PA0719	789654	790031	+		hypothetical protein of bacteriophage Pf1		NP_249410.1	PA0719	20.9808	0.66728	0.249928	2.66988	0.00758776	1.58808	0.0193467
PA0730	797925	798827	-		probable transferase		NP_249421.1	PA0730	8451.36	1.13141	0.290243	3.89814	9.69327e-05	2.19073	0.000486913	PA0730	Q51553
PA0732	800096	801139	-		hypothetical protein		NP_249423.1	PA0732	530.844	0.646196	0.164784	3.92147	8.80103e-05	1.56504	0.000447285	PA0732	Q9I5J7
PA0735	802260	803075	-		hypothetical protein		NP_249426.1	PA0735	46.6517	0.10792	0.168436	0.640716	0.521707			PA0735	Q9I5J4	1.41295	0.220668	0.0010508
PA0737	804656	805111	+		hypothetical protein		NP_249428.1	PA0737	48.7079	0.987602	0.274956	3.59186	0.000328332	1.98289	0.00138873
PA0738	805228	805473	+		conserved hypothetical protein		NP_249429.1	PA0738	13.8805	1.01143	0.345753	2.92528	0.00344142	2.0159	0.00999196
PA0741	808816	809457	-		conserved hypothetical protein	ywnB	NP_249432.1	PA0741	72.2508	0.873506	0.155359	5.6225	1.88217e-08	1.83211	2.70802e-07	PA0741	Q9I5I8
PA0743	810275	811171	-		probable 3-hydroxyisobutyrate dehydrogenase		NP_249434.1	PA0743	992.914	1.39427	0.0829276	16.8131	1.95552e-63	2.62856	1.451e-60	PA0743	Q9I5I6
PA0744	811283	812386	-		probable enoyl-CoA hydratase/isomerase		NP_249435.1	PA0744	4054.87	1.68113	0.0591714	28.4112	1.47241e-177	3.20678	7.64768e-174	PA0744	Q9I5I5	2.05139	0.458673	1.77219e-05
PA0745	812445	813263	-	dspI	DspI	dispersion inducer	NP_249436.1	PA0745	5361.08	1.72656	0.108614	15.8963	6.72191e-57	3.30939	3.87929e-54	PA0745	Q9I5I4	2.32857	0.539576	8.4427e-06
PA0746	813329	814492	-		probable acyl-CoA dehydrogenase		NP_249437.1	PA0746	3992.45	1.74224	0.0858291	20.299	1.31271e-91	3.34555	3.40912e-88	PA0746	Q9I5I3	1.79594	0.373778	3.01968e-05
PA0747	814504	816012	-		probable aldehyde dehydrogenase		NP_249438.1	PA0747	7230.32	2.03375	0.105089	19.3527	1.93518e-83	4.09466	3.35045e-80	PA0747	Q9I5I2	1.55829	0.283168	2.17871e-06
PA0751	818825	819862	-		conserved hypothetical protein		NP_249442.1	PA0751	52.7254	-0.728987	0.216725	-3.36365	0.000769181	-1.65748	0.00284756
PA0752	819855	821372	-		conserved hypothetical protein		NP_249443.1	PA0752	53.185	-0.665877	0.169839	-3.92064	8.83132e-05	-1.58653	0.000447948
PA0755	822915	824198	-	opdH	cis-aconitate porin OpdH	opdH	NP_249446.1	PA0755	209.976	-0.69853	0.198806	-3.51362	0.000442046	-1.62285	0.00177433	PA0755	Q9I5H4
PA0757	825073	826455	+		probable two-component sensor		NP_249448.1	PA0757	66.5674	-0.61513	0.166645	-3.69126	0.000223147	-1.5317	0.000990375
PA0763	831914	832498	+	mucA	anti-sigma factor MucA		NP_249454.1	PA0763	1362.01	0.751508	0.168511	4.4597	8.20736e-06	1.68355	5.68387e-05
PA0774	841913	842881	-		conserved hypothetical protein	yecP	NP_249465.1	PA0774	66.775	-0.910517	0.186451	-4.88341	1.04268e-06	-1.87972	9.58525e-06
PA0775	842878	843618	-		conserved hypothetical protein	yecO	NP_249466.1	PA0775	180.651	-0.77818	0.131196	-5.93145	3.00279e-09	-1.71497	5.18155e-08	PA0775	Q9I5G3
PA0777	844427	845179	-		hypothetical protein		NP_249468.1	PA0777	29.7943	-0.643881	0.225502	-2.85532	0.00429938	-1.56253	0.0120402
PA0782	851783	854965	+	putA	proline dehydrogenase PutA	pruB; pruA	NP_249473.1	PA0782	1791.87	-0.947518	0.180294	-5.2554	1.477e-07	-1.92855	1.72395e-06	PA0782	Q9I5F6
PA0783	855277	856797	+	putP	sodium/proline symporter PutP		NP_249474.1	PA0783	953.251	-1.29005	0.205038	-6.29177	3.13858e-10	-2.44537	6.69588e-09	PA0783	Q9I5F5
PA0789	864095	865510	+		probable amino acid permease		NP_249480.1	PA0789	523.29	-0.976762	0.178235	-5.4802	4.24846e-08	-1.96804	5.67262e-07	PA0789	Q9I5E9
PA0799	876617	878608	-		probable helicase		NP_249490.1	PA0799	157.403	-0.707788	0.119296	-5.93306	2.97335e-09	-1.6333	5.14785e-08
PA0801	879557	881077	+		hypothetical protein		NP_249492.1	PA0801	62.0098	-0.896055	0.177144	-5.05833	4.22935e-07	-1.86097	4.33279e-06
PA0806	883777	884172	+		hypothetical protein		NP_249497.1	PA0806	18.531	0.72455	0.267005	2.71362	0.0066552	1.65239	0.0174229
PA0807	884799	885566	+	ampDh3	AmpDh3		NP_249498.1	PA0807	120.124	1.12383	0.207913	5.40528	6.47075e-08	2.17925	8.33972e-07	PA0807	Q9I5D1
PA0808	885635	886108	+		hypothetical protein		NP_249499.1	PA0808	40.1876	0.936873	0.28802	3.25281	0.00114272	1.91437	0.0039754
PA0813	891142	892389	-		hypothetical protein		NP_249504.1	PA0813	25.299	0.619206	0.239468	2.58576	0.00971656	1.53603	0.0239752
PA0819	895824	896117	+		hypothetical protein		NP_249510.1	PA0819	9.66504	0.939681	0.361792	2.5973	0.00939606	1.9181	0.023362
PA0820	896416	897228	+		hypothetical protein		NP_249511.1	PA0820	2970.04	1.78335	0.116805	15.2678	1.2535e-52	3.44225	5.42558e-50	PA0820	Q9I5B9
PA0826	900408	901046	-		hypothetical protein		NP_249517.1	PA0826	374.428	1.07897	0.168068	6.41982	1.36439e-10	2.11252	3.16368e-09
PA0830	904768	905601	-		hypothetical protein		NP_249521.1	PA0830	157.688	1.40255	0.171078	8.19833	2.43757e-16	2.64369	1.2292e-14
PA0834	908377	909291	-		conserved hypothetical protein		NP_249525.1	PA0834	114.093	-0.640207	0.140371	-4.56083	5.09514e-06	-1.55855	3.79143e-05
PA0837	913086	913571	+	slyD	peptidyl-prolyl cis-trans isomerase SlyD		NP_249528.1	PA0837	1032.72	-0.499828	0.11493	-4.34899	1.36764e-05			PA0837	Q9I5A3	-1.45148	-0.237843	0.0136617
PA0840	915043	916155	+		probable oxidoreductase		NP_249531.1	PA0840	49.9323	-0.66413	0.202866	-3.27374	0.00106132	-1.58461	0.0037373	PA0840	Q9I5A0
PA0865	945834	946907	+	hpd	4-hydroxyphenylpyruvate dioxygenase		NP_249556.1	PA0865	7440.38	-0.427514	0.0905648	-4.72053	2.35225e-06			PA0865	Q9I576	-1.25048	-0.142691	0.00560521
PA0866	947205	948623	+	aroP2	aromatic amino acid transport protein AroP2		NP_249557.1	PA0866	509.739	-0.939829	0.152682	-6.15546	7.48621e-10	-1.9183	1.50129e-08
PA0898	981422	982888	+	aruD	N-Succinylglutamate 5-semialdehyde dehydrogenase	astD	NP_249589.1	PA0898	164.01	-0.606781	0.156794	-3.86994	0.000108863	-1.52286	0.000537997	PA0898	O50174
PA0900	984245	984535	+		hypothetical protein		NP_249591.1	PA0900	362.188	-0.406581	0.139958	-2.90503	0.00367223			PA0900	G3XCX8	-1.38473	-0.207791	0.0099197
PA0907	992714	993244	+	alpA	lysis phenotype activator, AlpA		NP_249598.1	PA0907	32.8973	0.660147	0.235909	2.79832	0.00513693	1.58024	0.0139765
PA0908	993409	993783	+	alpB	AlpB		NP_249599.1	PA0908	7.67096	1.16243	0.439395	2.64553	0.00815635	2.23835	0.0206453
PA0909	993776	994051	+	alpC	AlpC		NP_249600.1	PA0909	8.45154	1.11301	0.414124	2.68764	0.00719596	2.16297	0.0185488
PA0910	994143	994646	+	alpD	AlpD		NP_249601.1	PA0910	16.0523	1.41697	0.322293	4.39652	1.09999e-05	2.67024	7.2874e-05
PA0911	994699	995151	+	alpE	AlpE		NP_249602.1	PA0911	19.3894	0.976206	0.300046	3.25352	0.00113984	1.96729	0.00397073
PA0914	997536	997928	-		hypothetical protein		NP_249605.1	PA0914	25.1053	-0.645856	0.255164	-2.53114	0.0113692	-1.56467	0.0271128
PA0918	1001972	1002520	-		cytochrome b561		NP_249609.1	PA0918	386.853	0.253988	0.102244	2.48413	0.0129868			PA0918	Q9I539	1.29977	0.167369	0.00106086
PA0929	1015938	1016657	+		two-component response regulator	pirR	NP_249620.1	PA0929	73.3886	-0.746841	0.214229	-3.48617	0.000489982	-1.67811	0.00193681
PA0930	1016657	1017994	+		two-component sensor	pirS	NP_249621.1	PA0930	49.3502	-0.685476	0.246514	-2.78067	0.00542461	-1.60823	0.0146241
PA0939	1029825	1030151	-		hypothetical protein		NP_249630.1	PA0939	10.5369	0.930579	0.344721	2.69951	0.00694417	1.90604	0.0179801
PA0940	1030157	1030411	-		hypothetical protein		NP_249631.1	PA0940	37.4189	0.681915	0.221546	3.07798	0.00208406	1.60427	0.00659235
PA0941	1030423	1030656	-		hypothetical protein		NP_249632.1	PA0941	29.0528	0.717148	0.251137	2.8556	0.00429554	1.64393	0.0120402	PA0941	Q9I517	-1.30201	-0.168467	0.000661502
PA0942	1030772	1031332	+		probable transcriptional regulator		NP_249633.1	PA0942	85.3332	0.623005	0.171893	3.62439	0.000289647	1.54008	0.00123923
PA0950	1037172	1037525	-		probable arsenate reductase		NP_249641.1	PA0950	138.393	-0.0536015	0.141261	-0.379451	0.704353			PA0950	Q9I508	-1.26903	-0.15209	0.0472634
PA0952	1039240	1039623	-		hypothetical protein		NP_249643.1	PA0952	88.4412	-1.29919	0.218331	-5.95056	2.67227e-09	-2.46091	4.68911e-08
PA0958	1043983	1045314	-	oprD	Basic amino acid, basic peptide and imipenem outer membrane porin OprD precursor		NP_249649.1	PA0958	21832	-0.245452	0.0743356	-3.30195	0.00096016			PA0958	P32722	-1.41295	-0.220669	0.00148495
PA0959	1045832	1046461	+		hypothetical protein		NP_249650.1	PA0959	406.211	0.810239	0.152483	5.31363	1.07465e-07	1.7535	1.31335e-06	PA0959	Q9I500
PA0963	1048459	1050234	+	aspS	aspartyl-tRNA synthetase	syd	NP_249654.1	PA0963	2104	-0.702863	0.109135	-6.44029	1.19247e-10	-1.62773	2.78996e-09	PA0963	Q51422
PA0964	1050301	1051047	+	pmpR	pqsR-mediated PQS regulator, PmpR	yebC	NP_249655.1	PA0964	1556.41	-0.714027	0.122288	-5.83888	5.2553e-09	-1.64038	8.55675e-08	PA0964	Q51423
PA0982	1064555	1065103	-		hypothetical protein		NP_249673.1	PA0982	275.5	0.670889	0.152888	4.38812	1.14337e-05	1.59205	7.54596e-05
PA0983	1065138	1065425	+		conserved hypothetical protein		NP_249674.1	PA0983	349.362	0.659483	0.183155	3.60069	0.000317369	1.57952	0.00134564
PA0985	1066321	1067817	-	pyoS5	pyocin S5		NP_249676.1	PA0985	184.536	1.46182	0.139568	10.4739	1.13846e-25	2.75456	1.05592e-23
PA0986	1068193	1068456	+		conserved hypothetical protein		NP_249677.1	PA0986	15.2812	0.931859	0.311075	2.99561	0.00273899	1.90773	0.00827063
PA0990	1071239	1071877	-		conserved hypothetical protein		NP_249681.1	PA0990	119.437	0.712079	0.171825	4.14422	3.40976e-05	1.63816	0.00019505
PA1007	1090891	1091964	+		conserved hypothetical protein	perM	NP_249698.1	PA1007	91.9482	-0.943912	0.193011	-4.89045	1.00607e-06	-1.92374	9.29806e-06
PA1010	1093251	1094129	+	dapA	dihydrodipicolinate synthase		NP_249701.1	PA1010	1784.7	-0.340748	0.118894	-2.86599	0.00415714			PA1010	Q9I4W3	-1.28284	-0.159001	0.0391254
PA1012	1095276	1096034	+		conserved hypothetical protein	yycJ	NP_249703.1	PA1012	333.72	-0.696908	0.127721	-5.45647	4.85696e-08	-1.62103	6.36119e-07
PA1026	1112574	1113050	-		hypothetical protein		NP_249717.1	PA1026	62.8752	-0.709242	0.154329	-4.59565	4.31405e-06	-1.63495	3.28551e-05	PA1026	Q9I4U8
PA1041	1126969	1127601	+		probable outer membrane protein precursor		NP_249732.1	PA1041	6817.74	0.614258	0.196225	3.13038	0.00174581	1.53077	0.00565319	PA1041	Q9I4T3
PA1043	1128009	1128818	+		hypothetical protein		NP_249734.1	PA1043	195.832	0.0036469	0.127649	0.0285698	0.977208			PA1043	Q9I4T1	-1.45581	-0.239745	0.00411533
PA1048	1135408	1136289	+		probable outer membrane protein precursor		NP_249739.1	PA1048	5560.24	0.941717	0.178373	5.27949	1.29546e-07	1.92081	1.53621e-06	PA1048	Q9I4S6	1.44442	0.234731	0.0238531
PA1049	1136388	1137035	+	pdxH	pyridoxine 5'-phosphate oxidase		NP_249740.1	PA1049	511.496	0.600471	0.138179	4.34561	1.38891e-05	1.51621	8.9172e-05	PA1049	Q9I4S5
PA1058	1147202	1147471	+	shaE	ShaE	phaF	NP_249749.1	PA1058	13.7676	0.750579	0.300247	2.49987	0.0124238	1.68247	0.0291067
PA1071	1158658	1159425	-	braF	branched-chain amino acid transport protein BraF		NP_249762.1	PA1071	310.282	-0.12067	0.120222	-1.00373	0.315508			PA1071	P21629	1.27146	0.153311	0.0274165
PA1077	1164275	1164682	+	flgB	flagellar basal-body rod protein FlgB		NP_249768.1	PA1077	458.448	0.730705	0.103555	7.05623	1.71083e-12	1.65945	5.2893e-11
PA1078	1164688	1165128	+	flgC	flagellar basal-body rod protein FlgC		NP_249769.1	PA1078	256.129	0.767624	0.114295	6.71616	1.86581e-11	1.70246	5.10055e-10
PA1079	1165141	1165854	+	flgD	flagellar basal-body rod modification protein FlgD		NP_249770.1	PA1079	681.433	0.636963	0.10179	6.25762	3.90903e-10	1.55505	8.05695e-09
PA1080	1165882	1167270	+	flgE	flagellar hook protein FlgE		NP_249771.1	PA1080	1698.84	0.660829	0.0948562	6.96664	3.24605e-12	1.58099	9.47189e-11	PA1080	Q9I4P9
PA1081	1167488	1168237	+	flgF	flagellar basal-body rod protein FlgF		NP_249772.1	PA1081	284.987	0.723324	0.102427	7.06182	1.64337e-12	1.65098	5.11119e-11
PA1082	1168284	1169069	+	flgG	flagellar basal-body rod protein FlgG		NP_249773.1	PA1082	1020.15	0.654153	0.118358	5.52691	3.25926e-08	1.57369	4.47847e-07
PA1084	1169822	1170931	+	flgI	flagellar P-ring protein precursor FlgI		NP_249775.1	PA1084	431.86	0.618062	0.100539	6.14749	7.87165e-10	1.53481	1.55458e-08
PA1085	1170942	1172144	+	flgJ	flagellar protein FlgJ		NP_249776.1	PA1085	724.148	0.622683	0.120061	5.18637	2.14431e-07	1.53974	2.35965e-06
PA1092	1183058	1184524	+	fliC	flagellin type B		NP_249783.1	PA1092	14873.1	0.629377	0.12488	5.03984	4.65921e-07	1.5469	4.71734e-06	PA1092	P72151
PA1094	1185060	1186484	+	fliD	flagellar capping protein FliD		NP_249785.1	PA1094	5072.02	0.612454	0.121766	5.02977	4.91061e-07	1.52886	4.9334e-06	PA1094	Q9K3C5
PA1099	1190385	1191806	+	fleR	two-component response regulator		NP_249790.1	PA1099	492.143	0.605441	0.101146	5.98583	2.15283e-09	1.52144	3.86914e-08	PA1099	Q9I4N3
PA1100	1192053	1192382	+	fliE	flagellar hook-basal body complex protein FliE		NP_249791.1	PA1100	170.933	0.815515	0.138302	5.89665	3.70961e-09	1.75993	6.27613e-08
PA1101	1192405	1194201	+	fliF	Flagella M-ring outer membrane protein precursor		NP_249792.1	PA1101	806.997	0.605627	0.0850766	7.1186	1.09027e-12	1.52164	3.49558e-11	PA1101	Q51463
PA1111	1202917	1203540	+		hypothetical protein		NP_249802.1	PA1111	44.5279	0.919967	0.250083	3.67865	0.000234469	1.89207	0.00103469
PA1116	1210558	1211397	+		hypothetical protein		NP_249807.1	PA1116	178.214	-0.768651	0.150415	-5.11021	3.21808e-07	-1.70368	3.39041e-06	PA1116	Q9I4L9
PA1118	1211888	1212571	-		hypothetical protein		NP_249809.1	PA1118	327.51	0.842352	0.209514	4.0205	5.8075e-05	1.79297	0.000311864
PA1126	1218940	1219527	-		hypothetical protein		NP_249817.1	PA1126	1097.87	0.544825	0.0675905	8.06067	7.58756e-16			PA1126	Q9I4K9	1.27023	0.152694	0.0159193
PA1127	1219621	1220610	-		probable oxidoreductase	gsp69	NP_249818.1	PA1127	3912.13	0.707389	0.0615899	11.4855	1.56091e-30	1.63285	1.88543e-28	PA1127	Q9I4K8
PA1130	1222095	1223072	-	rhlC	rhamnosyltransferase 2		NP_249821.1	PA1130	388.398	0.637289	0.165607	3.8482	0.000118988	1.5554	0.000578675	PA1130	Q9I4K5
PA1136	1227474	1228205	+		probable transcriptional regulator		NP_249827.1	PA1136	47.1672	0.81057	0.191699	4.22835	2.35411e-05	1.7539	0.000141847
PA1144	1234816	1236150	-		probable major facilitator superfamily (MFS) transporter		NP_249835.1	PA1144	11.5056	0.987254	0.345369	2.85855	0.0042558	1.98241	0.0119549
PA1150	1243594	1245663	+	pys2	pyocin S2		NP_249841.1	PA1150	757.611	0.658422	0.141202	4.66298	3.11661e-06	1.57836	2.46013e-05
PA1159	1257772	1257981	+		probable cold-shock protein		NP_249850.1	PA1159	4964.27	-0.174823	0.1107	-1.57925	0.11428			PA1159	Q9I4H8	-1.44277	-0.234	0.0240053
PA1162	1259291	1260442	-	dapE	succinyl-diaminopimelate desuccinylase		NP_249853.1	PA1162	204.118	-0.556385	0.112926	-4.92701	8.34987e-07			PA1162	Q9I4H5	-1.33	-0.182048	0.000346785
PA1166	1265147	1265935	-		hypothetical protein		NP_249857.1	PA1166	173.686	0.86113	0.165456	5.20459	1.94429e-07	1.81646	2.16245e-06	PA1166	Q9I4H1
PA1168	1267282	1267602	+		hypothetical protein		NP_249859.1	PA1168	28.0186	1.13773	0.227653	4.99765	5.80317e-07	2.20035	5.73035e-06
PA1172	1272200	1272796	-	napC	cytochrome c-type protein NapC		NP_249863.1	PA1172	546.174	0.917652	0.171992	5.33543	9.53186e-08	1.88904	1.17041e-06	PA1172	Q9I4G5	1.31636	0.175468	0.00222856
PA1173	1272807	1273298	-	napB	cytochrome c-type protein NapB precursor		NP_249864.1	PA1173	297.372	0.870126	0.186888	4.65588	3.22606e-06	1.82782	2.53497e-05
PA1174	1273309	1275798	-	napA	periplasmic nitrate reductase protein NapA		NP_249865.1	PA1174	2339.04	0.950741	0.157144	6.05012	1.44734e-09	1.93286	2.70413e-08	PA1174	Q9I4G3
PA1175	1275795	1276124	-	napD	NapD protein of periplasmic nitrate reductase		NP_249866.1	PA1175	201.95	0.895779	0.207105	4.32524	1.52367e-05	1.86061	9.71036e-05
PA1176	1276117	1276608	-	napF	ferredoxin protein NapF		NP_249867.1	PA1176	162.96	1.04001	0.202676	5.1314	2.876e-07	2.05624	3.07365e-06
PA1177	1276617	1276784	-	napE	periplasmic nitrate reductase protein NapE		NP_249868.1	PA1177	126.427	1.16695	0.253732	4.59916	4.24206e-06	2.24537	3.2445e-05
PA1190	1291813	1292412	-		conserved hypothetical protein	yohC	NP_249881.1	PA1190	2504.08	0.913254	0.261626	3.49069	0.000481779	1.88329	0.00190874
PA1192	1293267	1294091	+		conserved hypothetical protein	ydaO	NP_249883.1	PA1192	488.71	-0.409696	0.0864449	-4.73938	2.14372e-06			PA1192	Q9I4E6	-1.34433	-0.188888	0.011111
PA1214	1314318	1315916	-		hypothetical protein		NP_249905.1	PA1214	260.723	0.642907	0.143427	4.48246	7.37886e-06	1.56147	5.18617e-05	PA1214	Q9I4C4
PA1217	1318147	1319514	-		probable 2-isopropylmalate synthase		NP_249908.1	PA1217	1073.05	0.592448	0.126952	4.66671	3.06066e-06	1.5078	2.42704e-05	PA1217	Q9I4C1
PA1218	1319511	1320389	-		hypothetical protein		NP_249909.1	PA1218	844.409	0.601037	0.144992	4.14531	3.3936e-05	1.51681	0.000194551	PA1218	Q9I4C0
PA1219	1320386	1321000	-		hypothetical protein		NP_249910.1	PA1219	129.884	0.669131	0.138197	4.84185	1.28636e-06	1.59011	1.14998e-05
PA1220	1320994	1322256	-		hypothetical protein		NP_249911.1	PA1220	308.235	0.639897	0.126844	5.04475	4.5412e-07	1.55822	4.60683e-06	PA1220	Q9I4B8
PA1221	1322253	1324109	-		hypothetical protein		NP_249912.1	PA1221	642.063	0.801461	0.144505	5.54627	2.91834e-08	1.74287	4.06377e-07	PA1221	Q9I4B7
PA1222	1324793	1325950	-		probable membrane-bound lytic murein transglycolase A	mltA	NP_249913.1	PA1222	155.646	-0.668212	0.111821	-5.97574	2.29054e-09	-1.5891	4.07433e-08	PA1222	Q9I4B6
PA1228	1330117	1330467	-		hypothetical protein		NP_249919.1	PA1228	57.8583	-1.74259	0.230584	-7.55729	4.11542e-14	-3.34635	1.65701e-12
PA1234	1334950	1335453	-		hypothetical protein		NP_249925.1	PA1234	38.7304	-0.589034	0.194295	-3.03165	0.00243222	-1.50424	0.00748397	PA1234	Q9I4A4
PA1239	1340910	1341794	-		hypothetical protein		NP_249930.1	PA1239	14.0114	1.48586	0.35256	4.2145	2.50336e-05	2.80084	0.000149869
PA1240	1341851	1342648	-		probable enoyl-CoA hydratase/isomerase		NP_249931.1	PA1240	35.2664	0.973858	0.219274	4.44128	8.94251e-06	1.96409	6.10347e-05
PA1244	1348060	1348401	-		hypothetical protein		NP_249935.1	PA1244	3255.07	0.202524	0.115255	1.75717	0.0788885			PA1244	Q9I494	-1.33591	-0.184876	0.0194555
PA1250	1357317	1357712	+	aprI	alkaline proteinase inhibitor AprI		NP_249941.1	PA1250	407.867	0.138046	0.0946653	1.45826	0.14477			PA1250	Q03026	-1.25244	-0.143691	0.0100646
PA1254	1362371	1363288	-	lhpC	delta1-pyrroline-4-hydroxy-2-carboxylate deaminase, LphC		NP_249945.1	PA1254	10.398	1.21583	0.354694	3.42783	0.000608416	2.32275	0.00233391
PA1255	1363439	1364473	-	lhpK	D-hydroxyproline epimerase, LhpK		NP_249946.1	PA1255	28.0739	0.961739	0.260144	3.69695	0.000218201	1.94766	0.000971155
PA1256	1364499	1365221	-	lhpO	ABC transporter ATP-binding protein, LhpO		NP_249947.1	PA1256	123.199	0.862421	0.332966	2.59011	0.00959444	1.81809	0.0237529
PA1259	1366538	1368280	-	lhpH	LhpH		NP_249950.1	PA1259	17.681	1.04225	0.327577	3.1817	0.00146412	2.05944	0.00486853
PA1260	1368339	1369160	-	lhpP	ABC transporter periplasmic-binding protein, LhpP		NP_249951.1	PA1260	46.7897	1.0495	0.251807	4.16789	3.07429e-05	2.06982	0.000178811	PA1260	Q9I484
PA1271	1381804	1383654	+		probable tonB-dependent receptor		NP_249962.1	PA1271	361.181	-0.707363	0.166563	-4.24681	2.16837e-05	-1.63282	0.000132189	PA1271	Q9I473	-1.27431	-0.154743	0.0200134
PA1272	1383718	1384329	+	cobO	cob(I)alamin adenosyltransferase	cobA; btuR	NP_249963.1	PA1272	143.807	-0.672926	0.148894	-4.51951	6.19833e-06	-1.5943	4.4652e-05	PA1272	Q9I472
PA1273	1384361	1385668	+	cobB	cobyrinic acid a,c-diamide synthase	cbiA	NP_249964.1	PA1273	121.052	-0.840866	0.174571	-4.81674	1.45919e-06	-1.79113	1.28024e-05
PA1274	1385670	1386326	+		conserved hypothetical protein	bluB	NP_249965.1	PA1274	26.2603	-0.848681	0.290081	-2.92567	0.00343715	-1.80085	0.00999024
PA1275	1386323	1387261	+	cobD	cobalamin biosynthetic protein CobD	cbiB	NP_249966.1	PA1275	28.9832	-0.6877	0.241231	-2.85079	0.00436107	-1.61071	0.0121716
PA1276	1387254	1388249	+	cobC	cobalamin biosynthetic protein CobC	cobD	NP_249967.1	PA1276	49.2947	-0.765429	0.262129	-2.92005	0.0034998	-1.69988	0.0101214
PA1277	1388242	1389714	+	cobQ	cobyric acid synthase	cbiP	NP_249968.1	PA1277	102.763	-0.887103	0.182376	-4.86415	1.14951e-06	-1.84946	1.0438e-05
PA1278	1389707	1390228	+	cobP	cobinamide kinase	cobU	NP_249969.1	PA1278	42.1279	-1.01818	0.21235	-4.79484	1.62805e-06	-2.02537	1.40935e-05
PA1279	1390225	1391280	+	cobU	nicotinate-nucleotide--dimethylbenzimidazole phosphoribosyltransferase	cobT	NP_249970.1	PA1279	59.6328	-0.797015	0.20464	-3.89472	9.83132e-05	-1.7375	0.000492873
PA1280	1391277	1391861	+		hypothetical protein	cobC	NP_249971.1	PA1280	18.5053	-1.27922	0.339646	-3.76634	0.000165659	-2.42708	0.000765507
PA1281	1391864	1392601	+	cobV	cobalamin (5'-phosphate) synthase	cobS	NP_249972.1	PA1281	24.2212	-0.750751	0.232918	-3.22325	0.00126746	-1.68267	0.00432534
PA1287	1398618	1399172	+		probable glutathione peroxidase		NP_249978.1	PA1287	159.987	-0.120306	0.121558	-0.989698	0.322322			PA1287	Q9I457	-1.27563	-0.155404	0.0205191
PA1289	1400711	1401190	-		hypothetical protein		NP_249980.1	PA1289	548.896	1.22961	0.229356	5.36111	8.27117e-08	2.34503	1.03519e-06
PA1307	1417965	1418738	+		conserved hypothetical protein	yafJ	NP_249998.1	PA1307	261.016	-0.592408	0.0988971	-5.99014	2.09661e-09	-1.50776	3.78118e-08
PA1308	1418765	1419289	+		hypothetical protein		NP_249999.1	PA1308	94.7833	-0.754902	0.151806	-4.97281	6.59906e-07	-1.68752	6.40663e-06
PA1322	1433166	1435364	+		probable TonB-dependent receptor	pfuA	NP_250013.1	PA1322	31.2053	1.00215	0.236018	4.24607	2.17556e-05	2.00298	0.000132317
PA1324	1435885	1436397	+		hypothetical protein		NP_250015.1	PA1324	2860.17	0.469432	0.218906	2.14444	0.0319974			PA1324	Q9I420	1.2991	0.16704	0.0153889
PA1325	1436663	1437070	+		conserved hypothetical protein	yybH	NP_250016.1	PA1325	86.3685	-0.880649	0.144506	-6.09422	1.09972e-09	-1.8412	2.09998e-08	PA1325	Q9I419	-1.5432	-0.276958	0.0145441
PA1326	1437067	1438614	+	ilvA2	threonine dehydratase, biosynthetic		NP_250017.1	PA1326	292.547	-1.01564	0.203737	-4.98506	6.1944e-07	-2.0218	6.0682e-06	PA1326	Q9I418	-1.43612	-0.231052	0.00934866
PA1338	1451719	1453392	-	ggt	gamma-glutamyltranspeptidase precursor		NP_250029.1	PA1338	998.532	-0.20109	0.0965344	-2.08309	0.0372428			PA1338	Q9I406	-1.39135	-0.210832	0.00802239
PA1348	1462696	1463403	+		hypothetical protein		NP_250039.1	PA1348	185.362	0.953593	0.215352	4.42806	9.50846e-06	1.93669	6.41389e-05
PA1349	1463586	1463936	+		conserved hypothetical protein		NP_250040.1	PA1349	86.9151	0.720658	0.256438	2.81026	0.00495011	1.64793	0.0135107
PA1350	1464111	1464860	+		hypothetical protein		NP_250041.1	PA1350	112.929	0.719075	0.228627	3.14518	0.00165983	1.64613	0.0054221
PA1356	1468913	1470019	+		hypothetical protein		NP_250047.1	PA1356	70.4459	0.72766	0.238517	3.05077	0.00228258	1.65595	0.00707804
PA1357	1470088	1470564	+		conserved hypothetical protein		NP_250048.1	PA1357	98.1038	-0.546289	0.155974	-3.50243	0.000461036			PA1357	Q9I3Y7	-1.25766	-0.146344	0.000258874
PA1363	1474727	1475467	+		ECF sigma factor		NP_250054.1	PA1363	36.1567	-0.759842	0.222684	-3.41219	0.000644422	-1.6933	0.00244138
PA1364	1475464	1476306	+		probable transmembrane sensor		NP_250055.1	PA1364	17.7567	-0.91177	0.322997	-2.82284	0.00476005	-1.88135	0.0130744
PA1365	1476384	1478825	+		probable siderophore receptor		NP_250056.1	PA1365	53.2658	-0.619846	0.174507	-3.55198	0.00038234	-1.53671	0.00156862
PA1371	1486266	1486967	-		hypothetical protein		NP_250062.1	PA1371	1311.05	0.556343	0.134345	4.14116	3.45558e-05			PA1371	Q9I3X3	1.42547	0.226299	0.0032889
PA1372	1486960	1489095	-		hypothetical protein		NP_250063.1	PA1372	5451.56	0.615707	0.12571	4.89783	9.69011e-07	1.53231	9.01979e-06	PA1372	Q9I3X2
PA1383	1501611	1503416	+		hypothetical protein		NP_250074.1	PA1383	209.139	0.70871	0.114709	6.17833	6.47841e-10	1.63434	1.30929e-08	PA1383	Q9I3W1	1.59683	0.298767	1.89499e-07
PA1384	1503568	1504581	+	galE	UDP-glucose 4-epimerase		NP_250075.1	PA1384	44.132	0.738061	0.206503	3.57409	0.000351451	1.66793	0.00146304
PA1385	1504605	1505729	+		probable glycosyl transferase		NP_250076.1	PA1385	101.506	1.01467	0.190082	5.33805	9.39528e-08	2.02044	1.15912e-06
PA1386	1505749	1507017	+		probable ATP-binding component of ABC transporter		NP_250077.1	PA1386	103.732	0.878458	0.133458	6.58229	4.63259e-11	1.83841	1.17949e-09
PA1387	1507164	1508720	+		hypothetical protein		NP_250078.1	PA1387	115.27	0.743536	0.128934	5.76678	8.07992e-09	1.67427	1.26027e-07
PA1388	1508737	1509465	+		hypothetical protein		NP_250079.1	PA1388	48.6501	0.621979	0.208637	2.98116	0.00287161	1.53899	0.00859663
PA1397	1518914	1519546	+		probable two-component response regulator		NP_250088.1	PA1397	73.6122	-0.752585	0.168163	-4.47534	7.62903e-06	-1.68481	5.33313e-05
PA1405	1527191	1528783	+		probable helicase		NP_250096.1	PA1405	42.7959	-0.760396	0.195176	-3.89594	9.7817e-05	-1.69396	0.000490881
PA1411	1535586	1536497	+		hypothetical protein		NP_250102.1	PA1411	26.3745	-0.601741	0.227749	-2.64212	0.00823885	-1.51755	0.0208338
PA1414	1538683	1538916	+		hypothetical protein		NP_250105.1	PA1414	252.979	1.11828	0.29888	3.74157	0.000182874	2.17088	0.000832274
PA1423	1548334	1549587	-	bdlA	BdlA	biofilm dispersion locus A; bdlA	NP_250114.1	PA1423	155.136	0.957392	0.180668	5.29916	1.16334e-07	1.9418	1.40521e-06
PA1429	1555012	1557720	+		probable cation-transporting P-type ATPase		NP_250120.1	PA1429	80.2623	0.671882	0.223916	3.00059	0.00269453	1.59315	0.00817489
PA1430	1558171	1558890	+	lasR	transcriptional regulator LasR		NP_250121.1	PA1430	1582.77	0.427544	0.140772	3.03713	0.00238845			PA1430	P25084	-1.28226	-0.158711	0.0491859
PA1431	1558880	1559122	-	rsaL	regulatory protein RsaL		NP_250122.1	PA1431	8089.11	0.76922	0.202437	3.79979	0.000144817	1.70435	0.000683801	PA1431	G3XD78	1.25094	0.142924	0.00825407
PA1452	1580321	1582444	+	flhA	flagellar biosynthesis protein FlhA		NP_250143.1	PA1452	725.552	0.414263	0.0642501	6.44767	1.13583e-10			PA1452	Q9I3P9	1.27582	0.155497	0.012579
PA1471	1599024	1599320	-		hypothetical protein		NP_250162.1	PA1471	287.059	0.670275	0.218618	3.06596	0.00216969	1.59138	0.00680517
PA1474	1600415	1601893	-		hypothetical protein		NP_250165.1	PA1474	453.277	0.589539	0.117973	4.99723	5.81586e-07	1.50477	5.73199e-06
PA1478	1604426	1604602	+		hypothetical protein	helD; cycX; ccmD; pfcyt2	NP_250169.1	PA1478	13.5938	-1.18566	0.329325	-3.60028	0.000317872	-2.27468	0.00134668
PA1487	1613234	1614649	-		probable carbohydrate kinase		NP_250178.1	PA1487	41.3632	0.664068	0.19504	3.40478	0.000662175	1.58454	0.00249227
PA1488	1614670	1615908	-		hypothetical protein		NP_250179.1	PA1488	27.6438	0.681858	0.220764	3.08862	0.00201085	1.6042	0.0063919
PA1489	1615895	1617085	-		hypothetical protein		NP_250180.1	PA1489	46.8446	0.688512	0.183189	3.75848	0.000170949	1.61162	0.000786454
PA1491	1618612	1619847	+		probable transporter		NP_250182.1	PA1491	24.2334	0.587464	0.234284	2.50748	0.0121594	1.5026	0.0286795
PA1492	1619907	1620263	+		hypothetical protein		NP_250183.1	PA1492	13.7725	0.724779	0.305672	2.3711	0.0177352	1.65265	0.0393324
PA1502	1630902	1632677	-	gcl	glyoxylate carboligase		NP_250193.1	PA1502	18.1819	1.4748	0.287572	5.12846	2.92122e-07	2.77945	3.10919e-06
PA1507	1636329	1637696	-		probable transporter		NP_250198.1	PA1507	105.612	0.737514	0.175178	4.21008	2.5528e-05	1.6673	0.00015223
PA1509	1638652	1639794	-	tplEi	immunity protein, TplEi	tli4	NP_250200.1	PA1509	706.365	0.605897	0.11498	5.26958	1.36734e-07	1.52192	1.61042e-06
PA1510	1639791	1641500	-	tplE	type 6 PGAP1-like effector, TplE	tle4	NP_250201.1	PA1510	494.013	0.61995	0.0939823	6.59645	4.21106e-11	1.53682	1.08278e-09
PA1513	1645211	1646488	-		hypothetical protein		NP_250204.1	PA1513	266.433	0.614149	0.152002	4.0404	5.336e-05	1.53065	0.000290821	PA1513	Q9I3K0	1.29628	0.165652	0.00878693
PA1514	1646537	1647046	-		ureidoglycolate hydrolaseYbbT	ybbT	NP_250205.1	PA1514	121.917	0.639655	0.249741	2.56127	0.0104291	1.55796	0.0253424	PA1514	Q9I3J9
PA1515	1647101	1648099	-	alc	allantoicase		NP_250206.1	PA1515	130.235	0.88887	0.18488	4.80782	1.52586e-06	1.85172	1.32752e-05
PA1516	1648117	1648632	-		hypothetical protein		NP_250207.1	PA1516	49.5557	0.744322	0.218127	3.41234	0.000644081	1.67519	0.00244138	PA1516	Q9I3J7
PA1517	1648629	1649555	-		conserved hypothetical protein		NP_250208.1	PA1517	137.568	1.07911	0.195915	5.50808	3.62778e-08	2.11274	4.89421e-07	PA1517	Q9I3J6
PA1518	1649928	1650308	+		conserved hypothetical protein		NP_250209.1	PA1518	98.9098	0.609367	0.136467	4.46529	7.99595e-06	1.52559	5.5597e-05
PA1519	1650549	1651898	-		probable transporter		NP_250210.1	PA1519	47.7799	0.684985	0.256053	2.67517	0.00746916	1.60769	0.0191371
PA1524	1657738	1659192	-	xdhA	xanthine dehydrogenase		NP_250215.1	PA1524	113.998	0.675497	0.18188	3.71398	0.000204026	1.59715	0.000915122
PA1530	1668455	1668832	+		hypothetical protein		NP_250221.1	PA1530	128.551	0.0119878	0.119403	0.100399	0.920028			PA1530	Q9I3I3	1.43828	0.232009	0.0172108
PA1538	1675862	1677445	-		probable flavin-containing monooxygenase		NP_250229.1	PA1538	42.2496	0.745173	0.19797	3.76406	0.000167176	1.67618	0.000771833
PA1545	1682051	1682518	+		hypothetical protein		NP_250236.1	PA1545	621.394	0.654142	0.153012	4.27509	1.91057e-05	1.57368	0.000117856
PA1546	1682567	1683949	-	hemN	oxygen-independent coproporphyrinogen III oxidase		NP_250237.1	PA1546	472.155	1.20553	0.241667	4.98841	6.08796e-07	2.30623	5.98056e-06	PA1546	P77915	1.41201	0.220242	0.0437557
PA1552	1689557	1690513	-	ccoP1	Cytochrome c oxidase, cbb3-type, CcoP subunit		NP_250243.1	PA1552	1672.96	-0.68701	0.115843	-5.93055	3.01921e-09	-1.60994	5.19264e-08	PA1552	Q9I3G5	-1.31213	-0.173411	4.20835e-05
PA1552.1	1690510	1690695	-	ccoQ1	Cytochrome c oxidase, cbb3-type, CcoQ subunit		YP_003933610.1	PA1552.1	131.966	-0.80916	0.118855	-6.80794	9.90038e-12	-1.75219	2.7796e-10
PA1553	1690701	1691312	-	ccoO1	Cytochrome c oxidase, cbb3-type, CcoO subunit	fixO; ccoO	NP_250244.1	PA1553	560.437	-0.726408	0.10686	-6.79773	1.06279e-11	-1.65451	2.96782e-10	PA1553	Q9I3G4	-1.55029	-0.279886	0.000832085
PA1554	1691327	1692754	-	ccoN1	Cytochrome c oxidase, cbb3-type, CcoN subunit	ccoN; fixN; cytN	NP_250245.1	PA1554	1340.68	-0.679375	0.10201	-6.65987	2.74068e-11	-1.60145	7.33768e-10	PA1554	Q9I3G3
PA1555	1693119	1694045	-	ccoP2	Cytochrome c oxidase, cbb3-type, CcoP subunit	ccoP; fixP	NP_250246.1	PA1555	263.862	0.959424	0.402489	2.38373	0.0171381	1.94453	0.0381877	PA1555	Q9I3G2	1.451	0.237632	0.0414389
PA1555.1	1694042	1694227	-	ccoQ2	Cytochrome c oxidase, cbb3-type, CcoQ subunit		YP_003933611.1	PA1555.1	14.503	0.833058	0.407991	2.04185	0.0411662			PA1555.1	E1JGJ7	-1.54601	-0.278119	0.00372163
PA1556	1694233	1694841	-	ccoO2	Cytochrome c oxidase, cbb3-type, CcoO subunit	ccoO; fixO	NP_250247.1	PA1556	93.4223	1.08809	0.426522	2.55108	0.0107391	2.12592	0.0259316	PA1556	Q9I3G1
PA1557	1694852	1696279	-	ccoN2	Cytochrome c oxidase, cbb3-type, CcoN subunit	ccoN; fixN; cytN	NP_250248.1	PA1557	206.285	1.04749	0.431725	2.42629	0.015254	2.06693	0.0345678
PA1574	1714778	1715059	-		conserved hypothetical protein	yaiE	NP_250265.1	PA1574	222.384	-0.636859	0.140804	-4.52302	6.09645e-06	-1.55494	4.40403e-05	PA1574	Q9I3E3
PA1577	1716682	1717023	-		hypothetical protein		NP_250268.1	PA1577	17.0351	-0.648749	0.266394	-2.4353	0.0148794	-1.56781	0.0338371
PA1581	1720744	1721130	+	sdhC	succinate dehydrogenase (C subunit)	cybA	NP_250272.1	PA1581	2789.63	-0.683231	0.124586	-5.48402	4.15758e-08	-1.60573	5.56559e-07	PA1581	Q9I3D7
PA1582	1721124	1721492	+	sdhD	succinate dehydrogenase (D subunit)		NP_250273.1	PA1582	990.257	-0.703421	0.169953	-4.13892	3.48946e-05	-1.62836	0.000198079	PA1582	Q9I3D6
PA1583	1721496	1723268	+	sdhA	succinate dehydrogenase (A subunit)		NP_250274.1	PA1583	3134.61	-0.704266	0.132923	-5.2983	1.16886e-07	-1.62932	1.4086e-06	PA1583	Q9I3D5	-1.25407	-0.144521	3.91028e-06
PA1588	1730181	1731347	+	sucC	succinyl-CoA synthetase beta chain		NP_250279.1	PA1588	9332.77	-0.594988	0.11868	-5.01338	5.34832e-07	-1.51046	5.30137e-06	PA1588	P53593
PA1589	1731347	1732234	+	sucD	succinyl-CoA synthetase alpha chain		NP_250280.1	PA1589	5839.98	-0.51707	0.121306	-4.26251	2.02142e-05			PA1589	Q51567	-1.39008	-0.210251	0.000553971
PA1591	1734004	1734768	+		hypothetical protein		NP_250282.1	PA1591	47.8714	-0.764913	0.206297	-3.70782	0.000209047	-1.69927	0.000934416
PA1592	1734827	1735063	-		hypothetical protein		NP_250283.1	PA1592	6014.74	0.938242	0.229814	4.08262	4.45317e-05	1.91619	0.000247907
PA1602	1745533	1746024	-		probable oxidoreductase		NP_250293.1	PA1602	19.1456	0.606649	0.262638	2.30983	0.0208977	1.52272	0.0452073
PA1606	1748699	1749175	+		hypothetical protein		NP_250297.1	PA1606	34.8831	0.846052	0.282252	2.99751	0.00272197	1.79757	0.00822929
PA1619	1762928	1763752	+		probable transcriptional regulator		NP_250310.1	PA1619	55.4029	-0.588304	0.167209	-3.51838	0.000434184	-1.50348	0.00175089
PA1621	1764536	1765348	+		probable hydrolase		NP_250312.1	PA1621	275.334	1.71058	0.112196	15.2464	1.74035e-52	3.27292	6.95337e-50	PA1621	Q9I3A1	1.53968	0.275502	0.000512973
PA1622	1765345	1766205	+		probable hydrolase		NP_250313.1	PA1622	155.717	1.71644	0.140488	12.2178	2.49853e-34	3.28626	3.41509e-32
PA1638	1784108	1785016	+		conserved hypothetical protein	yneH	NP_250329.1	PA1638	34.6858	-0.602443	0.211674	-2.84608	0.00442604	-1.51829	0.0123199
PA1659	1807241	1807648	+	hsiF2	HsiF2	tssE2	NP_250350.1	PA1659	92.9542	0.684895	0.161283	4.24654	2.171e-05	1.60759	0.000132194
PA1661	1809737	1810744	+	hsiH2	HsiH2		NP_250352.1	PA1661	73.2662	0.614032	0.204246	3.00634	0.00264417	1.53053	0.00805504
PA1666	1816352	1816858	+	lip2	Lip2		NP_250357.1	PA1666	54.3479	0.411909	0.189285	2.17614	0.0295451			PA1666	Q9I359	1.33427	0.184091	0.00017642
PA1673	1824969	1825430	+		hypothetical protein		NP_250364.1	PA1673	142.162	1.10565	0.343153	3.22202	0.0012729	2.15195	0.00432687	PA1673	Q9I352	1.33638	0.185102	0.0344414
PA1682	1832014	1833165	+		probable MFS metabolite transporter		NP_250373.1	PA1682	41.3822	-0.758591	0.231209	-3.28097	0.00103451	-1.69184	0.00365278
PA1685	1834393	1835142	+	masA	enolase-phosphatase E-1		NP_250376.1	PA1685	143.607	-0.587423	0.133372	-4.40439	1.0608e-05	-1.50256	7.07288e-05	PA1685	Q9I340
PA1687	1836367	1837227	+	speE	spermidine synthase		NP_250378.1	PA1687	172.296	-0.911757	0.1744	-5.22796	1.71388e-07	-1.88134	1.95095e-06	PA1687	Q9X6R0
PA1688	1837388	1838257	+		hypothetical protein		NP_250379.1	PA1688	207.021	-0.623786	0.117963	-5.28799	1.23669e-07	-1.54091	1.48004e-06
PA1689	1838260	1840362	+		conserved hypothetical protein		NP_250380.1	PA1689	555.667	-0.777952	0.135587	-5.73765	9.59995e-09	-1.71469	1.47521e-07	PA1689	Q9I338	-1.30557	-0.170214	5.08303e-06
PA1690	1840468	1841517	-	pscU	translocation protein in type III secretion		NP_250381.1	PA1690	17.6268	-2.22451	0.355032	-6.26566	3.71246e-10	-4.67352	7.68227e-09
PA1691	1841514	1842302	-	pscT	translocation protein in type III secretion		NP_250382.1	PA1691	7.71251	-1.81428	0.437867	-4.14346	3.42107e-05	-3.51685	0.000195264
PA1692	1842299	1842565	-		probable translocation protein in type III secretion	pscS	NP_250383.1	PA1692	7.30549	-2.16138	0.472018	-4.57902	4.6717e-06	-4.47342	3.51664e-05
PA1693	1842568	1843221	-	pscR	translocation protein in type III secretion		NP_250384.1	PA1693	44.7051	-1.18748	0.187155	-6.34486	2.22622e-10	-2.27754	4.87889e-09
PA1694	1843218	1844147	-	pscQ	translocation protein in type III secretion		NP_250385.1	PA1694	13.5148	-3.11184	0.421346	-7.38548	1.51903e-13	-8.64485	5.63558e-12
PA1695	1844144	1845253	-	pscP	translocation protein in type III secretion		NP_250386.1	PA1695	29.0873	-2.96685	0.326572	-9.08483	1.03861e-19	-7.81826	6.65992e-18
PA1696	1845241	1845717	-	pscO	translocation protein in type III secretion		NP_250387.1	PA1696	14.4195	-3.6045	0.502253	-7.17665	7.14417e-13	-12.1636	2.40953e-11
PA1697	1845714	1847036	-		ATP synthase in type III secretion system	pscN	NP_250388.1	PA1697	74.5084	-3.18447	0.226764	-14.0431	8.48969e-45	-9.09121	2.32081e-42
PA1698	1847227	1848093	+	popN	Type III secretion outer membrane protein PopN precursor		NP_250389.1	PA1698	48.969	-3.12108	0.2533	-12.3217	6.9252e-35	-8.7004	1.0277e-32
PA1699	1848074	1848352	+	pcr1	Pcr1	pcr1	NP_250390.1	PA1699	13.4974	-2.44175	0.389021	-6.27665	3.45949e-10	-5.43301	7.30429e-09
PA1700	1848339	1848710	+	pcr2	Pcr2	pcr2	NP_250391.1	PA1700	5.48497	-2.05905	0.562447	-3.66088	0.000251349	-4.16712	0.00110077
PA1701	1848707	1849072	+	pcr3	Pcr3	pcr3	NP_250392.1	PA1701	6.62249	-2.94553	0.562749	-5.23418	1.65723e-07	-7.70358	1.89596e-06
PA1703	1849403	1851523	+	pcrD	type III secretory apparatus protein PcrD		NP_250394.1	PA1703	88.5857	-2.05375	0.150321	-13.6624	1.70178e-42	-4.15184	3.84305e-40
PA1705	1851991	1852278	+	pcrG	regulator in type III secretion		NP_250396	PA1705	13.2031	-3.21388	0.434797	-7.39167	1.44998e-13	-9.27841	5.41813e-12
PA1706	1852288	1853172	+	pcrV	type III secretion protein PcrV		NP_250397.1	PA1706	84.7457	-2.80437	0.227818	-12.3097	8.03318e-35	-6.98552	1.15901e-32
PA1707	1853181	1853684	+	pcrH	regulatory protein PcrH		NP_250398.1	PA1707	42.098	-3.10427	0.282606	-10.9844	4.54089e-28	-8.5996	4.91362e-26
PA1708	1853665	1854837	+	popB	translocator protein PopB	pepB	NP_250399.1	PA1708	304.9	-2.83881	0.188894	-15.0286	4.77323e-51	-7.1543	1.65281e-48
PA1709	1854849	1855736	+	popD	Translocator outer membrane protein PopD precursor	pepD	NP_250400.1	PA1709	155.402	-2.61517	0.1899	-13.7713	3.79418e-43	-6.12695	8.95771e-41
PA1710	1855862	1856299	+	exsC	ExsC, exoenzyme S synthesis protein C precursor.		NP_250401.1	PA1710	92.5182	-1.96064	0.148593	-13.1947	9.41168e-40	-3.89235	1.81053e-37
PA1711	1856308	1856553	+	exsE	ExsE		NP_250402.1	PA1711	34.4599	-1.98533	0.228978	-8.67039	4.30633e-18	-3.95953	2.32991e-16
PA1712	1856562	1856975	+	exsB	exoenzyme S synthesis protein B		NP_250403.1	PA1712	126.916	-2.10459	0.139848	-15.0491	3.49706e-51	-4.30076	1.29741e-48
PA1713	1857273	1858109	+	exsA	transcriptional regulator ExsA		NP_250404.1	PA1713	825.294	-2.25508	0.132595	-17.0073	7.24637e-65	-4.77361	6.27294e-62
PA1714	1858207	1859037	+	exsD	ExsD		NP_250405.1	PA1714	232.835	-1.90791	0.152249	-12.5316	5.01586e-36	-3.75266	8.14137e-34	PA1714	Q9I321	-1.87107	-0.39994	0.000808009
PA1715	1859071	1859493	+	pscB	type III export apparatus protein		NP_250406.1	PA1715	22.0838	-2.65326	0.372517	-7.12251	1.05977e-12	-6.29085	3.41891e-11
PA1716	1859493	1861295	+	pscC	Type III secretion outer membrane protein PscC precursor		NP_250407.1	PA1716	111.146	-2.40141	0.162598	-14.769	2.32069e-49	-5.28318	7.53353e-47
PA1717	1861297	1862595	+	pscD	type III export protein PscD		NP_250408.1	PA1717	30.6581	-2.50304	0.305447	-8.19468	2.51271e-16	-5.66877	1.25491e-14
PA1718	1862558	1862761	+	pscE	type III export protein PscE		NP_250409.1	PA1718	10.2976	-2.68823	0.445126	-6.03926	1.54819e-09	-6.44523	2.85153e-08
PA1719	1862764	1863021	+	pscF	type III export protein PscF		NP_250410.1	PA1719	36.7236	-2.36839	0.243605	-9.72227	2.42314e-22	-5.16365	1.93627e-20
PA1720	1863024	1863371	+	pscG	type III export protein PscG		NP_250411.1	PA1720	21.3774	-2.40388	0.302492	-7.9469	1.91238e-15	-5.29223	8.6373e-14
PA1721	1863368	1863799	+	pscH	type III export protein PscH		NP_250412.1	PA1721	12.2772	-2.85535	0.441846	-6.46232	1.03109e-10	-7.2368	2.46796e-09
PA1722	1863799	1864137	+	pscI	type III export protein PscI		NP_250413.1	PA1722	21.1439	-1.94576	0.301763	-6.44796	1.13363e-10	-3.8524	2.6816e-09
PA1723	1864134	1864880	+	pscJ	type III export protein PscJ		NP_250414.1	PA1723	76.5013	-2.43091	0.192891	-12.6025	2.04465e-36	-5.39234	3.42578e-34	PA1723	Q9I314	-1.4093	-0.219019	0.00415785
PA1724	1864889	1865515	+	pscK	type III export protein PscK		NP_250415.1	PA1724	9.47091	-1.37692	0.40225	-3.42304	0.000619253	-2.59713	0.00236674
PA1725	1865494	1866138	+	pscL	type III export protein PscL		NP_250416.1	PA1725	40.3012	-2.01146	0.208947	-9.62665	6.17093e-22	-4.0319	4.64519e-20
PA1728	1871116	1871457	+		hypothetical protein		NP_250419.1	PA1728	1046.81	1.20103	0.266003	4.51509	6.32888e-06	2.29904	4.54664e-05
PA1729	1871555	1872202	+		conserved hypothetical protein		NP_250420.1	PA1729	323.763	0.941486	0.201874	4.66372	3.10538e-06	1.92051	2.455e-05
PA1730	1872602	1874014	+		conserved hypothetical protein		NP_250421.1	PA1730	1558.54	0.915797	0.271904	3.36809	0.000756918	1.88661	0.00280616	PA1730	Q9I307
PA1731	1874017	1874970	+		conserved hypothetical protein		NP_250422.1	PA1731	495.101	0.829412	0.279863	2.96364	0.00304028	1.77696	0.00900812	PA1731	Q9I306
PA1732	1874967	1875767	+		conserved hypothetical protein		NP_250423.1	PA1732	456.91	0.717246	0.285175	2.51511	0.0118996	1.64404	0.0281836	PA1732	Q9I305
PA1733	1875849	1876580	+		conserved hypothetical protein		NP_250424.1	PA1733	798.797	0.762146	0.257701	2.95749	0.00310158	1.69601	0.00915319	PA1733	Q9I304
PA1740	1884655	1885653	+		hypothetical protein		NP_250431.1	PA1740	12.9994	0.910422	0.357643	2.54562	0.0109085	1.8796	0.026252
PA1745	1887698	1888186	-		hypothetical protein		NP_250436.1	PA1745	291.048	0.796427	0.157479	5.05734	4.25134e-07	1.73679	4.33821e-06	PA1745	Q9I2Z2	1.29026	0.162682	0.00332397
PA1746	1888407	1888913	+		hypothetical protein		NP_250437.1	PA1746	118.397	1.1733	0.344185	3.40893	0.000652175	2.25528	0.00246223	PA1746	Q9I2Z1
PA1753	1893620	1894117	+		conserved hypothetical protein		NP_250444.1	PA1753	371.368	0.675968	0.101429	6.66442	2.65721e-11	1.59767	7.15107e-10
PA1755	1895280	1895627	-		hypothetical protein		NP_250446.1	PA1755	96.008	-0.0751194	0.143945	-0.521862	0.601767			PA1755	Q9I2Y3	-1.28492	-0.160036	0.00130964
PA1768	1912217	1912756	-		hypothetical protein		NP_250459.1	PA1768	805.591	-0.513075	0.174825	-2.93479	0.00333776			PA1768	Q9I2X1	1.91163	0.413629	0.000358873
PA1771	1916482	1917492	+	estX	EstX		NP_250462.1	PA1771	150.789	-0.785143	0.163582	-4.7997	1.58905e-06	-1.72326	1.38019e-05
PA1773	1918275	1919273	+	cmaX	CmaX protein		NP_250464.1	PA1773	423.274	0.565832	0.0887812	6.37332	1.84974e-10			PA1773	G3XD00	1.28376	0.159457	0.00523457
PA1777	1921174	1922226	+	oprF	Major porin and structural outer membrane porin OprF precursor		NP_250468.1	PA1777	108598	0.183819	0.102467	1.79392	0.0728256			PA1777	P13794	1.34221	0.187881	0.0106119
PA1781	1926176	1928626	-	nirB	assimilatory nitrite reductase large subunit	nasD	NP_250472.1	PA1781	931.453	0.623306	0.191089	3.26185	0.00110687	1.5404	0.00387403	PA1781	Q9I2W1
PA1784	1932129	1932824	-		hypothetical protein		NP_250475.1	PA1784	1208.21	1.24775	0.296276	4.21143	2.53754e-05	2.3747	0.000151668
PA1785	1933054	1933632	-	nasT	NasT	nasT	NP_250476.1	PA1785	178.211	0.814286	0.333649	2.44054	0.0146652	1.75843	0.0334083	PA1785	Q9I2V7	-1.25834	-0.146693	0.000134378
PA1786	1933649	1934857	-	nasS	NasS	nasF; nasS	NP_250477.1	PA1786	639.169	0.864302	0.323362	2.67286	0.00752077	1.82046	0.0192239	PA1786	Q9I2V6
PA1792	1941720	1942442	-		conserved hypothetical protein	ybbF	NP_250483.1	PA1792	218.164	-0.794077	0.150259	-5.28473	1.25887e-07	-1.73397	1.49968e-06
PA1793	1942447	1942944	-	ppiB	peptidyl-prolyl cis-trans isomerase B	cypB	NP_250484.1	PA1793	2441.34	-0.585292	0.12723	-4.60027	4.21934e-06	-1.50034	3.23804e-05	PA1793	Q9I2U9	-1.31086	-0.172795	0.00382585
PA1797	1948502	1950334	-		hypothetical protein		NP_250488.1	PA1797	207.758	1.55511	0.610379	2.54778	0.0108412	2.93856	0.0261659
PA1835	1993461	1993898	-		hypothetical protein		NP_250526.1	PA1835	102.031	0.732481	0.163198	4.48829	7.17957e-06	1.66149	5.06667e-05
PA1844	2003868	2004332	-	tse1	Tse1		NP_250535.1	PA1844	33.7418	0.533081	0.273764	1.94723	0.0515073			PA1844	Q9I2Q1	1.62551	0.310131	0.0116379
PA1845	2004374	2004892	-	tsi1	Tsi1		NP_250536.1	PA1845	110.057	0.608332	0.217524	2.79663	0.00516393	1.5245	0.0140427
PA1859	2018803	2019690	-		probable transcriptional regulator		NP_250550.1	PA1859	101.268	0.636508	0.16534	3.84968	0.00011827	1.55456	0.000575723
PA1868	2028968	2031298	+	xqhA	secretion protein XqhA		NP_250559.1	PA1868	24.3353	-1.0666	0.236809	-4.50404	6.66726e-06	-2.09449	4.76075e-05
PA1870	2031988	2032413	+		hypothetical protein		NP_250561.1	PA1870	173.316	0.760768	0.189637	4.01171	6.02811e-05	1.69439	0.000321789	PA1870	Q9I2M6
PA1871	2032695	2033951	+	lasA	LasA protease precursor		NP_250562.1	PA1871	1854.61	0.750107	0.181182	4.14007	3.47195e-05	1.68192	0.000197301
PA1873	2034918	2035940	-		hypothetical protein		NP_250564.1	PA1873	22.4963	0.605574	0.230653	2.62548	0.00865272	1.52158	0.0217427
PA1874	2036441	2043847	+		hypothetical protein		NP_250565.1	PA1874	14808.1	1.22123	0.0783195	15.5929	8.13551e-55	2.33145	4.22558e-52	PA1874	Q9I2M3
PA1875	2043847	2045124	+		probable outer membrane protein precursor	opmL	NP_250566.1	PA1875	1204.95	1.19165	0.0821578	14.5044	1.13637e-47	2.28414	3.47194e-45	PA1875	Q9I2M2
PA1876	2045114	2047285	+		probable ATP-binding/permease fusion ABC transporter		NP_250567.1	PA1876	1144.87	1.13638	0.0811812	13.998	1.60268e-44	2.19828	4.16217e-42	PA1876	Q9I2M1
PA1877	2047275	2048462	+		probable secretion protein		NP_250568.1	PA1877	690.498	1.08186	0.0849154	12.7405	3.52231e-37	2.11677	6.0983e-35	PA1877	Q9I2M0	1.53246	0.272498	2.21306e-05
PA1878	2048570	2049148	-		hypothetical protein		NP_250569.1	PA1878	337.339	1.94167	0.125135	15.5166	2.67921e-54	3.84151	1.26507e-51	PA1878	Q9I2L9	2.36779	0.550239	3.74302e-05
PA1879	2049237	2049791	-		hypothetical protein		NP_250570.1	PA1879	49.1209	1.3251	0.195506	6.77783	1.21995e-11	2.50551	3.37043e-10
PA1880	2049949	2052144	-		probable oxidoreductase		NP_250571.1	PA1880	1983.15	1.7206	0.129876	13.248	4.63462e-40	3.29574	9.25854e-38	PA1880	Q9I2L7	1.55733	0.282778	0.000161018
PA1881	2052149	2052610	-		probable oxidoreductase		NP_250572.1	PA1881	552.82	1.64916	0.146225	11.2782	1.68202e-29	3.1365	1.98554e-27	PA1881	Q9I2L6	1.27707	0.156122	0.0112421
PA1882	2052941	2053264	+		probable transporter		NP_250573.1	PA1882	20.6738	0.715014	0.276429	2.58661	0.00969262	1.6415	0.0239389
PA1885	2054309	2054842	+		conserved hypothetical protein		NP_250576.1	PA1885	34.5547	0.666696	0.232502	2.86748	0.00413756	1.58743	0.0116796
PA1887	2057278	2057946	-		hypothetical protein		NP_250578.1	PA1887	111.463	0.736642	0.29451	2.50125	0.0123756	1.66629	0.0290461
PA1888	2057930	2059339	-		hypothetical protein		NP_250579.1	PA1888	443.339	1.14768	0.314349	3.65096	0.000261262	2.21557	0.00113747
PA1889	2059569	2060552	+		hypothetical protein		NP_250580.1	PA1889	107.75	0.675267	0.195816	3.44849	0.000563735	1.59689	0.00219164	PA1889	Q9I2K8
PA1892	2061664	2062401	-		hypothetical protein		NP_250583.1	PA1892	947.73	-0.40628	0.147843	-2.74804	0.0059952			PA1892	Q9I2K5	-1.29288	-0.163976	0.0165842
PA1897	2067961	2068728	-		hypothetical protein		NP_250588.1	PA1897	6310.39	-0.346708	0.116898	-2.96592	0.00301782			PA1897	Q9I2K0	-1.90193	-0.410383	0.0402413
PA1899	2070685	2071173	+	phzA2	probable phenazine biosynthesis protein		NP_250590.1	PA1899	2602.57	0.762538	0.125837	6.05975	1.36337e-09	1.69647	2.56571e-08	PA1899	Q9I2J9
PA1900	2071209	2071697	+	phzB2	probable phenazine biosynthesis protein		NP_250591.1	PA1900	4346.33	0.963388	0.141773	6.79529	1.08092e-11	1.94988	3.00229e-10	PA1900	Q9S508	1.25287	0.143912	0.0434159
PA1901	2071721	2072938	+	phzC2	phenazine biosynthesis protein PhzC		NP_250592.1	PA1901	267.014	0.889983	0.171223	5.19779	2.01672e-07	1.85315	2.23344e-06	PA1901	Q7DC82	1.43867	0.232185	0.00453969
PA1905	2076311	2076958	+	phzG2	probable pyridoxamine 5'-phosphate oxidase		NP_252905.1	PA1905	164.538	0.616759	0.132856	4.64231	3.44533e-06	1.53343	2.68694e-05	PA1905	Q820A5
PA1914	2086808	2088034	-		conserved hypothetical protein	hvn	NP_250604.1	PA1914	1978.48	0.826542	0.136909	6.03715	1.56863e-09	1.77343	2.87896e-08	PA1914	Q9I2J0
PA1926	2104177	2106447	+		Uncharacterized protein	ycaO	NP_250616.1	PA1926	252.122	-0.759769	0.125751	-6.04186	1.52349e-09	-1.69322	2.81601e-08
PA1927	2106580	2108880	+	metE	5-methyltetrahydropteroyltriglutamate-homocysteine S-methyltransferase		NP_250617.1	PA1927	183.107	1.33183	0.204069	6.52639	6.7376e-11	2.51722	1.64296e-09	PA1927	P57703	1.45814	0.240766	0.00392165
PA1930	2110226	2111521	+		probable chemotaxis transducer		NP_250620.1	PA1930	1038.4	0.712448	0.232243	3.06768	0.00215726	1.63858	0.00677832	PA1930	Q9I2H4
PA1932	2112200	2113189	+		probable hydroxylase molybdopterin-containing subunit		NP_250622.1	PA1932	52.0901	0.854566	0.24814	3.44389	0.000573413	1.80821	0.00222093
PA1933	2113186	2115390	+		probable hydroxylase large subunit	yagR	NP_250623.1	PA1933	134.489	0.61889	0.197297	3.13684	0.00170779	1.53569	0.00555084
PA1938	2118926	2119747	+		conserved hypothetical protein		NP_250628.1	PA1938	13.6028	0.771226	0.31718	2.43151	0.0150361	1.70672	0.0341336
PA1944	2127684	2129171	+		hypothetical protein		NP_250634.1	PA1944	526.071	0.672896	0.121791	5.52499	3.29511e-08	1.59427	4.5039e-07	PA1944	Q9I2G0
PA1945	2129307	2130635	+		probable transcriptional regulator		NP_250635.1	PA1945	108.002	0.617167	0.187599	3.28981	0.00100254	1.53386	0.00356412
PA1946	2130854	2131813	+	rbsB	binding protein component precursor of ABC ribose transporter		NP_250636.1	PA1946	421.821	0.6608	0.113606	5.8166	6.00569e-09	1.58096	9.63726e-08	PA1946	Q9I2F8
PA1964	2146961	2148526	-		probable ATP-binding component of ABC transporter	ybiT	NP_250654.1	PA1964	253.013	-0.909076	0.178263	-5.09965	3.40288e-07	-1.87784	3.57062e-06	PA1964	Q9I2E0	-1.28329	-0.159222	0.00959096
PA1967	2149864	2150364	-		hypothetical protein		NP_250657.1	PA1967	214.773	0.818161	0.175953	4.64988	3.32124e-06	1.76316	2.60582e-05
PA2000	2186260	2186916	+	dchB	dehydrocarnitine CoA transferase, DchB	atoA; scoB; dhcB	NP_250690.1	PA2000	135.325	-0.637164	0.181766	-3.50541	0.000455911	-1.55527	0.00182154
PA2002	2188459	2189883	+		conserved hypothetical protein	atoE	NP_250692.1	PA2002	84.3026	-0.652068	0.16039	-4.0655	4.79289e-05	-1.57142	0.000264271
PA2018	2208169	2211306	-	mexY	Resistance-Nodulation-Cell Division (RND) multidrug efflux transporter MexY	amrB; mexH	NP_250708.1	PA2018	176.333	0.838975	0.219772	3.81747	0.000134826	1.78878	0.000645423
PA2019	2211322	2212512	-	mexX	Resistance-Nodulation-Cell Division (RND) multidrug efflux membrane fusion protein MexX precursor	amrA; mexG	NP_250709.1	PA2019	108.891	0.929844	0.168778	5.50929	3.60289e-08	1.90507	4.87329e-07	PA2019	G3XD21	1.52793	0.270612	0.000539084
PA2021	2213315	2213539	-		hypothetical protein		NP_250711.1	PA2021	51.0741	1.17793	0.340633	3.45805	0.000544094	2.26251	0.00212643	PA2021	Q9I293
PA2022	2213693	2215054	+		probable nucleotide sugar dehydrogenase		NP_250712.1	PA2022	17.0456	0.855573	0.262826	3.25529	0.00113278	1.80948	0.00395141
PA2024	2216121	2216543	-		probable ring-cleaving dioxygenase		NP_250714.1	PA2024	77.7837	0.771867	0.262673	2.93851	0.00329794	1.70748	0.00965587
PA2035	2224486	2226144	-		probable decarboxylase		NP_250725.1	PA2035	74.5279	0.811076	0.161398	5.02531	5.02624e-07	1.75452	5.03982e-06
PA2036	2226879	2227400	+		hypothetical protein		NP_250726.1	PA2036	28.7277	0.949997	0.225417	4.21439	2.50455e-05	1.93187	0.000149869
PA2038	2229126	2229440	-		hypothetical protein		NP_250728.1	PA2038	9.50133	-1.46869	0.459871	-3.19371	0.00140458	-2.76771	0.00469458
PA2039	2229425	2230183	-		hypothetical protein		NP_250729.1	PA2039	25.7819	-1.53118	0.258226	-5.9296	3.03666e-09	-2.89022	5.2009e-08
PA2047	2240302	2241234	-	cmrA	chloramphenicol resistance activator CmrA		NP_250737.1	PA2047	221.396	0.925225	0.131238	7.04996	1.78968e-12	1.89898	5.46799e-11	PA2047	Q9I268	1.25363	0.144296	0.00193967
PA2048	2241705	2242112	+		hypothetical protein		NP_250738	PA2048	202.478	1.3728	0.141505	9.70145	2.97253e-22	2.58973	2.30438e-20
PA2064	2262105	2263082	-	pcoB	copper resistance protein B precursor	copB	NP_250754.1	PA2064	19.0791	0.878286	0.280671	3.12924	0.00175259	1.83819	0.00566809
PA2065	2263079	2264977	-	pcoA	copper resistance protein A precursor	copA	NP_250755.1	PA2065	66.5984	0.833723	0.187027	4.45776	8.2821e-06	1.78228	5.72799e-05
PA2066	2265126	2265764	-		hypothetical protein		NP_250756.1	PA2066	411.217	0.777397	0.143207	5.42849	5.68341e-08	1.71404	7.37991e-07	PA2066	Q9I249
PA2067	2265761	2266429	-		probable hydrolase		NP_250757.1	PA2067	203.455	0.788747	0.134334	5.87154	4.31756e-09	1.72757	7.16467e-08
PA2068	2266431	2267594	-		probable major facilitator superfamily (MFS) transporter		NP_250758.1	PA2068	434.287	0.862479	0.133833	6.44445	1.16017e-10	1.81816	2.72666e-09
PA2069	2267638	2269362	-		probable carbamoyl transferase		NP_250759.1	PA2069	3267.7	0.83582	0.133359	6.26746	3.66984e-10	1.78487	7.62445e-09	PA2069	Q9I246
PA2071	2272460	2274568	+	fusA2	elongation factor G		NP_250761.1	PA2071	1979.91	0.666966	0.186276	3.58053	0.000342893	1.58773	0.00143051	PA2071	Q9I244
PA2072	2274740	2277334	+		conserved hypothetical protein		NP_250762.1	PA2072	465.366	0.719318	0.167641	4.29083	1.78007e-05	1.6464	0.000111126	PA2072	Q9I243
PA2097	2307957	2309432	+		probable flavin-binding monooxygenase		NP_250787.1	PA2097	91.5289	1.82273	0.163397	11.1552	6.75109e-29	3.5375	7.79226e-27	PA2097	Q9I218	1.30723	0.171022	0.00819925
PA2098	2309443	2310372	+		probable esterase/deacetylase		NP_250788.1	PA2098	13.594	1.80324	0.373574	4.827	1.38608e-06	3.49003	1.22292e-05
PA2099	2310357	2311112	+		probable short-chain dehydrogenase		NP_250789.1	PA2099	18.99	2.13961	0.33593	6.36922	1.89998e-10	4.40643	4.19936e-09
PA2101	2312899	2313789	+		conserved hypothetical protein		NP_250791.1	PA2101	22.0183	1.10664	0.245307	4.51124	6.44498e-06	2.15343	4.61727e-05
PA2102	2313791	2314249	+		hypothetical protein		NP_250792.1	PA2102	62.6635	0.691268	0.158981	4.34811	1.37318e-05	1.6147	8.84901e-05
PA2103	2314512	2315690	+		probable molybdopterin biosynthesis protein MoeB	moeB	NP_250793.1	PA2103	196.383	0.878661	0.123464	7.11673	1.10517e-12	1.83867	3.52163e-11
PA2104	2315709	2316626	+		probable cysteine synthase		NP_250794.1	PA2104	285.728	0.613267	0.136204	4.50257	6.71354e-06	1.52972	4.77673e-05
PA2108	2318795	2320567	+		probable decarboxylase		NP_250798.1	PA2108	67.0021	1.02126	0.259594	3.93405	8.3526e-05	2.02969	0.000427423
PA2110	2321130	2322071	-		hypothetical protein		NP_250800.1	PA2110	33.7435	-0.671249	0.290672	-2.3093	0.0209271	-1.59245	0.0452145
PA2112	2322778	2323521	-		conserved hypothetical protein		NP_250802.1	PA2112	43.2758	-0.951832	0.284094	-3.35042	0.0008069	-1.93433	0.00296653	PA2112	Q9I203
PA2113	2323554	2324783	-	opdO	pyroglutamate porin OpdO	opdO	NP_250803.1	PA2113	130.456	-1.13963	0.258595	-4.407	1.0481e-05	-2.20324	7.00621e-05	PA2113	Q9I202
PA2114	2324808	2326079	-		probable major facilitator superfamily (MFS) transporter		NP_250804.1	PA2114	261.962	-0.928459	0.158699	-5.85044	4.90261e-09	-1.90324	8.03286e-08
PA2119	2330959	2332059	-		alcohol dehydrogenase (Zn-dependent)	adh	NP_250809.1	PA2119	96.4765	0.928866	0.32846	2.82794	0.00468481	1.90378	0.0129019	PA2119	Q9I1Z6
PA2126	2339352	2339987	-	cgrC	cupA gene regulator C, CgrC		NP_250816.1	PA2126	31.4076	1.12551	0.232587	4.83911	1.30422e-06	2.18179	1.16194e-05
PA2126.1	2339905	2340417	-	cgrB	cupA gene regulator B, CgrB			PA2126.1	21.2293	0.831971	0.274995	3.02541	0.002483	1.78012	0.00761765
PA2127	2340414	2341640	-	cgrA	cupA gene regulator A, CgrA		NP_250817.1	PA2127	58.855	0.846633	0.167401	5.0575	4.24779e-07	1.7983	4.33821e-06
PA2134	2349488	2350060	+		hypothetical protein		NP_250824.1	PA2134	470.749	1.48516	0.316605	4.69088	2.7203e-06	2.79947	2.20425e-05	PA2134	Q9I1Y1
PA2135	2350089	2351453	+		probable transporter		NP_250825.1	PA2135	21.7365	0.831794	0.354629	2.34553	0.019	1.7799	0.0416923
PA2136	2351906	2352430	-		hypothetical protein		NP_250826.1	PA2136	8.84366	1.29267	0.470182	2.7493	0.00597233	2.44981	0.0158834
PA2137	2352532	2353068	+		hypothetical protein		NP_250827.1	PA2137	50.5838	0.942876	0.319722	2.94905	0.0031875	1.92236	0.0093695
PA2138	2353086	2355608	+	ligD	Multifunctional non-homologous end joining protein LigD		NP_250828.1	PA2138	174.653	0.654874	0.28604	2.28945	0.022053	1.57448	0.0473711
PA2139	2355684	2355806	+		hypothetical protein		NP_250829	PA2139	6.78401	1.94145	0.590501	3.2878	0.00100972	3.84092	0.00357986
PA2140	2355918	2356157	+		probable metallothionein		NP_250830.1	PA2140	13.0076	2.0743	0.533979	3.8846	0.000102498	4.21139	0.000511898
PA2141	2356168	2356716	+		hypothetical protein		NP_250831.1	PA2141	16.0861	1.18453	0.42681	2.77531	0.00551497	2.27289	0.0148265
PA2142	2356713	2357573	+		probable short-chain dehydrogenase	yhxC	NP_250832.1	PA2142	59.4509	1.20411	0.32397	3.71675	0.000201803	2.30396	0.000907501	PA2142	Q9I1X3
PA2143	2358024	2358311	+		hypothetical protein		NP_250833.1	PA2143	145.481	1.33812	0.310446	4.31033	1.63014e-05	2.52822	0.00010313
PA2144	2358364	2360802	+	glgP	glycogen phosphorylase		NP_250834.1	PA2144	575.053	1.09031	0.270752	4.02696	5.65015e-05	2.1292	0.000304113	PA2144	Q9I1X1
PA2145	2360809	2361207	-		hypothetical protein		NP_250835.1	PA2145	46.3504	1.43362	0.268934	5.33075	9.78061e-08	2.70124	1.19813e-06
PA2146	2361706	2361873	+		conserved hypothetical protein	yciG	NP_250836.1	PA2146	1009.78	2.01444	0.454483	4.43239	9.31944e-06	4.04025	6.31097e-05	PA2146	Q9I1W9
PA2147	2361954	2364083	+	katE	catalase HPII		NP_250837.1	PA2147	610.372	1.48448	0.236066	6.28841	3.20742e-10	2.79816	6.79972e-09	PA2147	Q9I1W8
PA2148	2364311	2364802	+		conserved hypothetical protein		NP_250838.1	PA2148	50.7643	1.5124	0.277465	5.45078	5.01498e-08	2.85284	6.54467e-07
PA2149	2364816	2365058	+		hypothetical protein		NP_250839.1	PA2149	29.3182	1.25569	0.343593	3.6546	0.00025758	2.38782	0.00112426
PA2150	2365081	2365962	+		conserved hypothetical protein		NP_250840.1	PA2150	124.94	1.13867	0.297837	3.82314	0.000131761	2.20178	0.000633088
PA2151	2366106	2368100	+		conserved hypothetical protein		NP_250841.1	PA2151	376.169	0.841865	0.278563	3.02217	0.00250971	1.79237	0.00769053	PA2151	Q9I1W4
PA2152	2368111	2371413	+		probable trehalose synthase		NP_250842.1	PA2152	451.478	1.12907	0.280031	4.03195	5.53151e-05	2.18718	0.000299278	PA2152	Q9I1W3
PA2153	2371410	2373608	+	glgB	1,4-alpha-glucan branching enzyme		NP_250843.1	PA2153	267.47	1.10055	0.317543	3.46582	0.000528613	2.14436	0.00207216	PA2153	Q9I1W2
PA2154	2373610	2374605	-		conserved hypothetical protein	ybhN	NP_250844.1	PA2154	13.4977	1.39311	0.374161	3.7233	0.000196633	2.62645	0.000885785
PA2155	2374602	2375807	-		probable phospholipase	ybhO	NP_250845.1	PA2155	58.1285	1.76824	0.334489	5.2864	1.24745e-07	3.40639	1.48948e-06
PA2156	2375804	2376541	-		conserved hypothetical protein	ybhP	NP_250846.1	PA2156	26.9416	1.75538	0.451153	3.89087	9.98838e-05	3.37615	0.000499323
PA2157	2376538	2377476	-		hypothetical protein		NP_250847.1	PA2157	88.8048	1.60912	0.300283	5.35867	8.38371e-08	3.05066	1.04675e-06
PA2158	2377480	2378727	-		probable alcohol dehydrogenase (Zn-dependent)		NP_250848.1	PA2158	196.855	1.60694	0.308275	5.21267	1.86137e-07	3.04605	2.07913e-06
PA2159	2378794	2379210	-		conserved hypothetical protein		NP_250849.1	PA2159	283.545	1.53571	0.307193	4.99917	5.75762e-07	2.89931	5.6962e-06
PA2160	2379310	2381460	-		probable glycosyl hydrolase	glgX	NP_250850.1	PA2160	495.273	1.46049	0.300074	4.86708	1.13258e-06	2.75201	1.03203e-05	PA2160	Q9I1V5
PA2161	2381473	2381778	-		hypothetical protein		NP_250851.1	PA2161	41.1315	1.26094	0.357418	3.52792	0.000418833	2.39652	0.00169822
PA2162	2381775	2384555	-		probable glycosyl hydrolase		NP_250852.1	PA2162	158.887	1.32237	0.303793	4.35285	1.34381e-05	2.50076	8.68128e-05	PA2162	Q9I1V3
PA2163	2384548	2386602	-		hypothetical protein		NP_250853.1	PA2163	164.783	1.39876	0.287531	4.86474	1.14605e-06	2.63676	1.04248e-05	PA2163	Q9I1V2
PA2164	2386595	2388346	-		probable glycosyl hydrolase		NP_250854.1	PA2164	214.289	1.16303	0.258477	4.49955	6.80964e-06	2.23927	4.83848e-05	PA2164	Q9I1V1	1.27194	0.153554	0.0243514
PA2165	2388346	2389887	-		probable glycogen synthase	glgA	NP_250855.1	PA2165	455.597	1.25243	0.246117	5.08875	3.60435e-07	2.38242	3.7442e-06
PA2167	2390949	2392046	+		hypothetical protein		NP_250857.1	PA2167	272.909	1.01075	0.272992	3.70248	0.000213499	2.01495	0.000952676	PA2167	Q9I1U8
PA2168	2392043	2392819	+		hypothetical protein		NP_250858.1	PA2168	62.0309	1.10355	0.368788	2.99235	0.00276837	2.14882	0.0083386
PA2169	2392945	2393397	+		hypothetical protein		NP_250859.1	PA2169	202.216	1.90009	0.429145	4.42762	9.52778e-06	3.73237	6.41858e-05	PA2169	Q9I1U6
PA2170	2393424	2393633	+		hypothetical protein		NP_250860.1	PA2170	35.2952	1.65628	0.335219	4.94088	7.77688e-07	3.15202	7.43888e-06
PA2171	2393708	2394178	+		hypothetical protein		NP_250861.1	PA2171	1407.38	1.75381	0.395241	4.43732	9.10847e-06	3.37248	6.20045e-05	PA2171	Q9I1U4	1.46079	0.241926	0.0373395
PA2172	2394182	2395258	+		hypothetical protein		NP_250862.1	PA2172	521.835	1.67575	0.291556	5.74761	9.05139e-09	3.19486	1.39919e-07
PA2173	2395285	2395635	+		hypothetical protein		NP_250863.1	PA2173	157.832	1.49583	0.322929	4.63209	3.61996e-06	2.82027	2.81468e-05
PA2174	2395944	2396252	-		hypothetical protein		NP_250864.1	PA2174	267.31	0.794648	0.289229	2.74747	0.00600561	1.73465	0.0159311
PA2176	2396896	2397486	-		hypothetical protein		NP_250866.1	PA2176	121.979	0.86506	0.291099	2.9717	0.00296154	1.82142	0.00881503
PA2177	2397569	2399668	+		probable sensor/response regulator hybrid		NP_250867.1	PA2177	407.645	0.82693	0.202895	4.07566	4.58835e-05	1.77391	0.000253801	PA2177	Q9I1T8
PA2179	2400655	2401605	-		hypothetical protein		NP_250869.1	PA2179	34.5605	1.69162	0.372554	4.54059	5.60978e-06	3.23018	4.10383e-05
PA2180	2401589	2402965	-		hypothetical protein		NP_250870.1	PA2180	102.933	0.967782	0.266551	3.63075	0.000282598	1.95583	0.00121107
PA2181	2403151	2404284	+		hypothetical protein		NP_250871.1	PA2181	22.7092	1.26588	0.391651	3.23217	0.00122852	2.40475	0.00421461
PA2182	2404386	2404655	-		hypothetical protein		NP_250872.1	PA2182	61.46	0.858755	0.248766	3.45206	0.000556325	1.81347	0.00216627
PA2183	2404949	2405233	-		hypothetical protein		NP_250873.1	PA2183	14.9262	1.21859	0.416574	2.92527	0.00344159	2.32719	0.00999196
PA2184	2405230	2405739	-		conserved hypothetical protein	yciE	NP_250874.1	PA2184	214.257	1.28663	0.306494	4.19789	2.69408e-05	2.43958	0.000159193	PA2184	Q9I1T1
PA2185	2405993	2406877	+	katN	non-heme catalase KatN		NP_250875.1	PA2185	87.8902	0.9172	0.294824	3.11101	0.00186449	1.88845	0.00598897
PA2187	2407236	2407661	+		hypothetical protein		NP_250877.1	PA2187	49.2973	1.43256	0.359333	3.98671	6.69952e-05	2.69925	0.000352914
PA2189	2409107	2409661	+		hypothetical protein		NP_250879.1	PA2189	24.2404	1.54837	0.410899	3.76824	0.000164401	2.92486	0.000761729
PA2190	2409837	2410181	+		conserved hypothetical protein		NP_250880.1	PA2190	323.977	1.25092	0.317786	3.93635	8.273e-05	2.37993	0.000424185	PA2190	Q9I1S5
PA2191	2410344	2411480	-	exoY	adenylate cyclase ExoY		NP_250881.1	PA2191	62.3817	-1.91315	0.212161	-9.01746	1.92499e-19	-3.76632	1.19028e-17
PA2192	2411709	2412122	+		conserved hypothetical protein		NP_250882.1	PA2192	45.5808	0.932018	0.28178	3.30761	0.000940961	1.90794	0.00337059
PA2194	2412857	2414251	+	hcnB	hydrogen cyanide synthase HcnB		NP_250884.1	PA2194	281.692	0.303627	0.125451	2.42029	0.0155082			PA2194	Q9I1S2	1.26328	0.149194	0.0272639
PA2205	2423924	2424400	-		hypothetical protein		NP_250895.1	PA2205	22.1515	0.618712	0.240934	2.56797	0.0102296	1.5355	0.0249566
PA2221	2443161	2444366	+		conserved hypothetical protein		NP_250911.1	PA2221	33.5412	0.63485	0.260016	2.44158	0.014623	1.55278	0.0333415
PA2222	2444886	2445533	-		hypothetical protein		NP_250912.1	PA2222	657.677	1.91524	0.172011	11.1344	8.52821e-29	3.77177	9.62946e-27	PA2222	Q9I1P7	1.59609	0.298471	0.000166609
PA2223	2445545	2446564	-		hypothetical protein		NP_250913.1	PA2223	815.817	1.06567	0.118197	9.01603	1.95029e-19	2.09314	1.19174e-17	PA2223	Q9I1P6	1.51691	0.265991	0.0188749
PA2224	2446597	2447325	-		hypothetical protein		NP_250914.1	PA2224	198.94	1.12849	0.172054	6.55892	5.41984e-11	2.1863	1.3534e-09
PA2225	2447573	2447989	-		hypothetical protein		NP_250915.1	PA2225	67.9753	1.06983	0.219187	4.88088	1.05616e-06	2.09918	9.692e-06
PA2226	2448033	2448533	-	qsrO	QsrO		NP_250916.1	PA2226	179.629	1.03355	0.15556	6.6441	3.05083e-11	2.04706	8.08469e-10
PA2227	2448568	2449545	-	vqsM	AraC-type transcriptional regulator VqsM		NP_250917.1	PA2227	499.67	0.820383	0.160418	5.11404	3.15333e-07	1.76587	3.32894e-06
PA2228	2449554	2450765	-		hypothetical protein		NP_250918.1	PA2228	188.208	0.791221	0.127128	6.2238	4.85245e-10	1.73054	9.92268e-09
PA2229	2451707	2452426	+		conserved hypothetical protein	yiiM	NP_250919.1	PA2229	46.8147	0.715939	0.197939	3.61696	0.000298087	1.64255	0.0012708
PA2231	2453667	2455103	+	pslA	PslA		NP_250921.1	PA2231	963.683	0.890078	0.135654	6.56136	5.33182e-11	1.85328	1.33785e-09	PA2231	Q9I1N8	1.28582	0.160484	0.00218337
PA2232	2455103	2456569	+	pslB	PslB		NP_250922.1	PA2232	734.33	0.847224	0.115688	7.32336	2.4184e-13	1.79904	8.66289e-12	PA2232	Q9I1N7	1.33858	0.186152	0.00653314
PA2233	2456569	2457480	+	pslC	PslC		NP_250923.1	PA2233	287.824	0.65961	0.104259	6.32667	2.50509e-10	1.57966	5.44412e-09	PA2233	Q9I1N6
PA2234	2457510	2458280	+	pslD	PslD		NP_250924.1	PA2234	408.202	0.77524	0.0850076	9.11965	7.53676e-20	1.71147	4.89324e-18	PA2234	Q9I1N5	1.29482	0.164935	0.00564984
PA2235	2458295	2460283	+	pslE	PslE		NP_250925.1	PA2235	1278.63	0.746648	0.11574	6.4511	1.1104e-10	1.67789	2.64561e-09	PA2235	Q9I1N4
PA2236	2460283	2461470	+	pslF	PslF		NP_250926.1	PA2236	313.04	0.695173	0.12084	5.75282	8.77673e-09	1.61908	1.36486e-07
PA2237	2461460	2462788	+	pslG	PslG		NP_250927.1	PA2237	446.011	0.607897	0.0743547	8.17564	2.94295e-16	1.52404	1.44205e-14	PA2237	Q9I1N2
PA2238	2462797	2464005	+	pslH	PslH		NP_250928.1	PA2238	189.168	0.771613	0.144155	5.35267	8.66663e-08	1.70718	1.07433e-06	PA2238	Q9I1N1	1.27875	0.15696	0.00176047
PA2239	2463996	2465099	+	pslI	PslI		NP_250929.1	PA2239	214.479	0.636508	0.144915	4.3923	1.1216e-05	1.55456	7.41166e-05	PA2239	Q9I1N0
PA2243	2469286	2471019	+	pslM	hypothetical protein		NP_250933.1	PA2243	30.7123	0.794052	0.250868	3.16522	0.00154965	1.73394	0.00511689
PA2244	2471075	2472076	+	pslN	hypothetical protein		NP_250934.1	PA2244	46.0551	0.907058	0.302351	3.00001	0.00269968	1.87522	0.00818571
PA2258	2486355	2487293	-	ptxR	transcriptional regulator PtxR		NP_250948.1	PA2258	39.5794	1.10211	0.228179	4.83004	1.36506e-06	2.14669	1.20786e-05
PA2259	2487856	2488878	+	ptxS	transcriptional regulator PtxS		NP_250949.1	PA2259	289.364	0.866979	0.206651	4.19537	2.72422e-05	1.82384	0.000160791
PA2260	2488950	2489732	+		hypothetical protein	kguE	NP_250950.1	PA2260	6.216	2.30655	0.618532	3.72908	0.000192181	4.947	0.0008695
PA2261	2489725	2490675	+		probable 2-ketogluconate kinase	kguK; kgk	NP_250951.1	PA2261	14.4133	0.872504	0.380814	2.29116	0.0219543	1.83084	0.0471785
PA2262	2490738	2492045	+		probable 2-ketogluconate transporter	kguT	NP_250952.1	PA2262	12.7337	0.990597	0.372347	2.66041	0.00780447	1.98701	0.0198222
PA2263	2492064	2493050	+		probable 2-hydroxyacid dehydrogenase	kguD; yiaE	NP_250953.1	PA2263	12.6114	0.870706	0.324042	2.68702	0.00720931	1.82856	0.018574
PA2269	2499133	2500338	-		conserved hypothetical protein		NP_250959.1	PA2269	19.432	0.710021	0.270105	2.62869	0.00857142	1.63583	0.0215697
PA2273	2503425	2503895	-	soxR	SoxR	soxR	NP_250963.1	PA2273	72.3962	1.25066	0.191235	6.53989	6.15647e-11	2.3795	1.50834e-09
PA2275	2504375	2505436	-		probable alcohol dehydrogenase (Zn-dependent)	yahK	NP_250965.1	PA2275	1031.51	2.8078	0.146315	19.1901	4.48182e-82	7.00215	5.81964e-79	PA2275	Q9I1J9	2.11862	0.479258	9.7653e-07
PA2276	2505645	2506535	+		probable transcriptional regulator		NP_250966.1	PA2276	260.967	1.76996	0.132674	13.3407	1.34238e-40	3.41045	2.78893e-38	PA2276	Q9I1J8	1.26571	0.15042	0.000925941
PA2277	2506614	2506964	+	arsR	ArsR protein		NP_250967.1	PA2277	34.8926	1.19093	0.227489	5.23508	1.64911e-07	2.28299	1.89083e-06
PA2295	2525049	2525846	-		probable permease of ABC transporter		NP_250985.1	PA2295	132.407	0.6911	0.272743	2.53389	0.0112805	1.61451	0.0269602
PA2300	2530389	2531840	-	chiC	chitinase		NP_250990.1	PA2300	766.241	0.740946	0.137565	5.38613	7.19905e-08	1.67127	9.16467e-07	PA2300	Q9I1H5	1.27552	0.15535	0.0295624
PA2302	2532669	2539043	-	ambE	AmbE		NP_250992.1	PA2302	1573.54	0.703454	0.104574	6.72689	1.73333e-11	1.6284	4.76345e-10	PA2302	Q9I1H3
PA2303	2539063	2540082	-	ambD	AmbD		NP_250993.1	PA2303	327.496	0.719153	0.124451	5.77862	7.53138e-09	1.64622	1.18539e-07	PA2303	Q9I1H2
PA2304	2540079	2541167	-	ambC	AmbC		NP_250994.1	PA2304	312.339	0.807615	0.108114	7.47007	8.01551e-14	1.75032	3.08389e-12	PA2304	Q9I1H1
PA2305	2541197	2544946	-	ambB	AmbB		NP_250995.1	PA2305	1366.83	0.631454	0.0848678	7.44044	1.00349e-13	1.54913	3.80447e-12	PA2305	Q9I1H0
PA2338	2582097	2583407	+		probable binding protein component of ABC maltose/mannitol transporter	mtlE	NP_251028.1	PA2338	47.3857	-0.879518	0.181322	-4.85059	1.23095e-06	-1.83976	1.10615e-05
PA2339	2583483	2584415	+		probable binding-protein-dependent maltose/mannitol transport protein	mtlF	NP_251029.1	PA2339	8.94415	-1.04675	0.390791	-2.67855	0.00739411	-2.06588	0.019003
PA2344	2589455	2590387	+	mtlZ	fructokinase	frk	NP_251034.1	PA2344	9.60801	-0.839208	0.360042	-2.33086	0.0197607	-1.78907	0.0431975
PA2352	2598700	2599827	+		probable glycerophosphoryl diester phosphodiesterase		NP_251042.1	PA2352	53.4843	-1.24324	0.18537	-6.70678	1.9897e-11	-2.36729	5.41074e-10
PA2356	2603560	2604705	-	msuD	methanesulfonate sulfonatase MsuD		NP_251046.1	PA2356	10.1748	1.18052	0.385351	3.06349	0.00218775	2.26658	0.00683704
PA2357	2604715	2605275	-	msuE	NADH-dependent FMN reductase MsuE		NP_251047.1	PA2357	19.7884	1.19147	0.34501	3.45344	0.000553488	2.28385	0.00215827
PA2358	2605435	2605824	-		hypothetical protein		NP_251048.1	PA2358	51.5753	1.54949	0.514866	3.0095	0.00261674	2.92714	0.00798083
PA2361	2608229	2612044	-	icmF3	IcmF3		NP_251051.1	PA2361	223.755	0.604472	0.126936	4.76204	1.91646e-06	1.52042	1.62648e-05
PA2362	2612041	2612799	-	dotU3	DotU3		NP_251052.1	PA2362	42.6577	0.921631	0.189717	4.85793	1.18621e-06	1.89426	1.06965e-05
PA2363	2612817	2614148	-	hsiJ3	HsiJ3		NP_251053.1	PA2363	308.25	0.76985	0.118263	6.50967	7.53181e-11	1.70509	1.82279e-09	PA2363	Q9I1B6
PA2364	2614208	2614684	-	lip3	Lip3		NP_251054.1	PA2364	112.377	0.632441	0.143971	4.39284	1.11881e-05	1.55019	7.4027e-05
PA2365	2614893	2615438	+	hsiB3	HsiB3		NP_251055.1	PA2365	831.814	0.898624	0.143222	6.27435	3.51091e-10	1.86429	7.38286e-09	PA2365	Q9I1B4
PA2366	2615461	2616945	+	hsiC3	HsiC3	puuD	NP_251056.1	PA2366	1959.96	0.907567	0.159354	5.6953	1.23152e-08	1.87588	1.84871e-07	PA2366	Q9I1B3
PA2367	2617019	2617516	+	hcp3	Hcp3		NP_251057.1	PA2367	806.42	0.816693	0.156898	5.20525	1.93736e-07	1.76136	2.15936e-06	PA2367	Q9I1B2
PA2368	2617529	2617954	+	hsiF3	HsiF3		NP_251058.1	PA2368	37.0738	0.750778	0.224875	3.33864	0.000841882	1.6827	0.00307722
PA2369	2617938	2619731	+	hsiG3	HsiG3		NP_251059.1	PA2369	345.482	0.938501	0.131588	7.13213	9.88259e-13	1.91654	3.20814e-11
PA2370	2619695	2620711	+	hsiH3	HsiH3		NP_251060.1	PA2370	92.6455	1.13797	0.217221	5.23877	1.61653e-07	2.20071	1.85758e-06
PA2371	2620713	2623262	+	clpV3	ClpV3		NP_251061.1	PA2371	488.718	0.719033	0.133704	5.37781	7.53956e-08	1.64608	9.50497e-07	PA2371	Q9I1A8
PA2372	2623284	2623856	+		hypothetical protein		NP_251062	PA2372	2960.86	0.755566	0.157636	4.79309	1.64231e-06	1.68829	1.41933e-05
PA2373	2624204	2626210	+	vgrG3	VgrG3		NP_251063.1	PA2373	2257.15	0.745906	0.135218	5.51632	3.46168e-08	1.67703	4.70679e-07
PA2374	2626221	2626757	+	tseF	TseF		NP_251064.1	PA2374	82.234	0.738547	0.147181	5.01796	5.22221e-07	1.66849	5.20618e-06
PA2376	2627452	2628093	+		probable transcriptional regulator		NP_251066.1	PA2376	101.154	0.642184	0.179057	3.58648	0.000335174	1.56069	0.00140963
PA2377	2628225	2629499	+		hypothetical protein		NP_251067.1	PA2377	14.6311	0.767029	0.310505	2.47027	0.0135013	1.70176	0.0311254
PA2378	2629916	2632231	-		probable aldehyde dehydrogenase		NP_251068.1	PA2378	5232.21	0.879499	0.101527	8.66273	4.60598e-18	1.83974	2.46634e-16	PA2378	Q9I1A1
PA2379	2632228	2632698	-		probable oxidoreductase		NP_251069.1	PA2379	2623.14	0.820568	0.11325	7.24565	4.30356e-13	1.7661	1.48031e-11	PA2379	Q9I1A0
PA2381	2633494	2633736	+		hypothetical protein		NP_251071.1	PA2381	251.252	1.00759	0.23311	4.32236	1.54368e-05	2.01055	9.81572e-05
PA2384	2636013	2636336	-		hypothetical protein		NP_251074.1	PA2384	13.8829	1.73852	0.436391	3.98385	6.7807e-05	3.33692	0.000356107
PA2388	2641035	2642030	+	fpvR	FpvR		NP_251078.1	PA2388	625.023	0.0667278	0.0748098	0.891967	0.372411			PA2388	Q9I192	-1.30285	-0.168882	0.0120589
PA2390	2643306	2645297	+	pvdT	PvdT		NP_251080.1	PA2390	42.8357	-0.635245	0.200166	-3.1736	0.00150562	-1.5532	0.00499055
PA2391	2645303	2646727	+	opmQ	probable outer membrane protein precursor		NP_251081.1	PA2391	18.7664	-0.75169	0.260161	-2.88932	0.00386071	-1.68376	0.0110118
PA2398	2655187	2657634	+	fpvA	ferripyoverdine receptor		NP_251088.1	PA2398	113.298	0.795025	0.203726	3.90243	9.52327e-05	1.73511	0.000479766
PA2411	2693781	2694545	-		probable thioesterase		NP_251101.1	PA2411	18.865	0.855301	0.263578	3.24497	0.00117464	1.80914	0.00406737
PA2412	2694546	2694764	-		conserved hypothetical protein		NP_251102.1	PA2412	11.6112	0.801442	0.352276	2.27504	0.0229036	1.74284	0.0488547
PA2413	2694842	2696251	-	pvdH	L-2,4-diaminobutyrate:2-ketoglutarate 4-aminotransferase, PvdH		NP_251103.1	PA2413	80.5072	0.679342	0.274373	2.47598	0.0132873	1.60141	0.0306866
PA2414	2696430	2697749	-		L-sorbosone dehydrogenase		NP_251104.1	PA2414	361.532	1.07569	0.240608	4.47074	7.79489e-06	2.10774	5.42717e-05	PA2414	Q9I167
PA2415	2697742	2698167	-		hypothetical protein		NP_251105.1	PA2415	61.1253	1.1043	0.290111	3.80648	0.000140956	2.14995	0.000667997
PA2416	2698526	2700163	+	treA	periplasmic trehalase precursor		NP_251106.1	PA2416	175.392	1.04114	0.27083	3.84426	0.000120917	2.05786	0.000586958	PA2416	Q9I165
PA2433	2729571	2729840	+		hypothetical protein		NP_251123.1	PA2433	1348.82	0.96405	0.260352	3.70287	0.00021317	1.95078	0.000952026	PA2433	Q9I149
PA2436	2732532	2732966	-		hypothetical protein		NP_251126.1	PA2436	106.723	-1.13802	0.171597	-6.63197	3.31236e-11	-2.20079	8.64542e-10	PA2436	Q9I146	-1.32243	-0.178401	0.0114161
PA2444	2742401	2743657	-	glyA2	serine hydroxymethyltransferase		NP_251134.1	PA2444	49.0624	-0.775155	0.25084	-3.09023	0.00199998	-1.71137	0.00636125	PA2444	Q9I138	-1.2729	-0.154035	0.00262567
PA2445	2743800	2746679	-	gcvP2	glycine cleavage system protein P2		NP_251135.1	PA2445	531.723	-0.691246	0.155913	-4.43353	9.27018e-06	-1.61468	6.28581e-05	PA2445	Q9I137
PA2446	2746690	2747073	-	gcvH2	glycine cleavage system protein H2		NP_251136.1	PA2446	47.2432	-0.535638	0.201674	-2.65597	0.00790818			PA2446	Q9I136	-1.25527	-0.14513	0.0454426
PA2452	2753519	2754445	-		hypothetical protein		NP_251142	PA2452	17.264	1.2605	0.35165	3.58452	0.0003377	2.39578	0.00141453
PA2453	2754602	2754823	+		hypothetical protein		NP_251143.1	PA2453	48.8294	-0.98083	0.193442	-5.07041	3.96957e-07	-1.9736	4.08328e-06
PA2467	2785370	2786356	-	foxR	Anti-sigma factor FoxR	foxR	NP_251157.1	PA2467	26.0837	-0.69702	0.245938	-2.83413	0.00459503	-1.62115	0.012695
PA2483	2801550	2802551	-		conserved hypothetical protein	yhbW	NP_251173.1	PA2483	394.847	0.751757	0.101983	7.37143	1.6881e-13	1.68384	6.21842e-12	PA2483	Q9I0Z9	1.28645	0.160797	4.28753e-05
PA2485	2803345	2803623	+		hypothetical protein		NP_251175.1	PA2485	83.165	0.794319	0.221905	3.57955	0.000344193	1.73426	0.00143478
PA2486	2803640	2803834	+	ptrC	Pseudomonas type III repressor gene C, PtrC		NP_251176.1	PA2486	150.246	1.15178	0.238712	4.82495	1.40037e-06	2.22187	1.2328e-05
PA2504	2821705	2822322	-		hypothetical protein		NP_251194.1	PA2504	487.177	0.812538	0.23595	3.44369	0.000573834	1.7563	0.00222093	PA2504	Q9I0X8
PA2507	2824659	2825591	-	catA	catechol 1,2-dioxygenase		NP_251197.1	PA2507	157.062	-0.046682	0.136204	-0.342736	0.731797			PA2507	Q9I0X5	-1.45002	-0.2372	0.00200823
PA2513	2830831	2831322	+	antB	anthranilate dioxygenase small subunit		NP_251203.1	PA2513	307.229	-0.0711509	0.235133	-0.302598	0.762196			PA2513	Q9I0W9	-1.63416	-0.313516	0.00465624
PA2514	2831341	2832363	+	antC	anthranilate dioxygenase reductase		NP_251204.1	PA2514	323.851	-0.0832444	0.240005	-0.346844	0.728708			PA2514	Q9I0W8	-1.35486	-0.193868	0.00380785
PA2523	2843818	2844492	+	czcR	CzcR		NP_251213.1	PA2523	44.7653	1.21318	0.204096	5.94417	2.77863e-09	2.31848	4.85933e-08
PA2524	2844489	2845907	+	czcS	CzcS		NP_251214.1	PA2524	19.0039	1.16448	0.272269	4.27695	1.89473e-05	2.24152	0.000117018
PA2546	2877477	2877908	-		probable ring-cleaving dioxygenase		NP_251236.1	PA2546	44.5905	0.640971	0.249682	2.56715	0.0102539	1.55938	0.0249923	PA2546	Q9I0T8	1.48615	0.252912	0.00516808
[truncated: 532 more rows]
